# Supplementary material for: Mutations observed in somatic evolution reveal underlying gene mechanisms
Source: Commun Biol. 2023 Jul 19;6:753. doi: 10.1038/s42003-023-05136-y (PMC10356810; doi:10.1038/s42003-023-05136-y)
Supplement: Supplementary file 4 — Supplementary Data 1 [file 42003_2023_5136_MOESM4_ESM.xlsx]

## Sheet: Figure 3a
residue window	mutations per residue
(0.0, 19.0]	0.105263
(19.0, 58.0]	0.128205
(58.0, 99.0]	0.317073
(99.0, 101.0]	0.5
(101.0, 139.0]	0.657895
(139.0, 176.0]	0.405405
(176.0, 216.0]	0.35
(216.0, 255.0]	0.025641
(255.0, 293.0]	0.105263
(293.0, 333.0]	1.35
(333.0, 371.0]	2.71053
(371.0, 410.0]	3.10256
(410.0, 450.0]	3.6
(450.0, 488.0]	4.31579
(488.0, 526.0]	0.263158
(526.0, 564.0]	0.0789474
(564.0, 601.0]	0.108108
(601.0, 639.0]	0.105263
(639.0, 676.0]	0.0810811
(676.0, 714.0]	0.0526316
(714.0, 751.0]	0.324324
(751.0, 789.0]	0.0263158
(789.0, 827.0]	0.157895
(827.0, 867.0]	0.1
(867.0, 905.0]	0.0263158
(905.0, 943.0]	0.157895
(943.0, 981.0]	0.157895
(981.0, 1019.0]	0.105263
(1019.0, 1057.0]	0.105263
(1057.0, 1095.0]	0.5
(1095.0, 1143.0]	0.4375
(1143.0, 1181.0]	0.0526316
(1181.0, 1219.0]	0.236842
(1219.0, 1265.0]	0.108696
(1265.0, 1305.0]	0.125
(1305.0, 1346.0]	0.0243902
(1346.0, 1384.0]	0.0526316
(1384.0, 1386.0]	0
(1386.0, 1426.0]	0.125
(1426.0, 1448.0]	0
(1448.0, 1489.0]	0.585366
(1489.0, 1531.0]	0.333333
(1531.0, 1571.0]	0.25
(1571.0, 1735.0]	0.0426829
(1735.0, 1756.0]	0.428571
(1756.0, 1926.0]	0.0647059
(1926.0, 1956.0]	0.366667
(1956.0, 1959.0]	0
(1959.0, 1990.0]	0.290323
(1990.0, 1993.0]	0.333333
(1993.0, 2023.0]	0.566667
(2023.0, 2026.0]	0.666667
(2026.0, 2056.0]	0.566667
(2056.0, 2059.0]	0.333333
(2059.0, 2089.0]	0.133333
(2089.0, 2094.0]	0
(2094.0, 2122.0]	0.178571
(2122.0, 2555.0]	0.00923788

## Sheet: Figure 3b
Non-occuring mutations			Observed mutations
residue	score		residue	score	count
412	1.23346		465	4.48213	16
412	0.710463		429	6.31704	9
412	0.792743		455	-0.736528	9
412	1.04267		456	2.96989	7
412	1.04267		449	31.797	7
413	-0.125562		450	1.23605	7
413	-0.313155		443	13.0698	6
413	-0.313155		438	18.5958	6
413	0.407435		476	18.8441	6
413	1.27293		467	4.63727	5
414	-0.139006		467	4.52384	5
414	1.18249		416	4.03037	5
414	1.06148		471	0.169638	5
414	0.544859		423	36.7715	4
414	0.434442		484	4.12374	4
414	-0.175455		487	24.1685	4
414	-0.175455		440	2.74406	4
415	-0.695993		440	2.96463	4
415	-0.542357		412	-0.189461	4
415	0.348558		414	0.361566	4
415	0.358649		469	2.54049	4
415	1.09466		424	-0.376526	4
415	1.09466		444	1.98501	4
416	3.82446		471	-0.105196	4
416	3.61282		449	4.35215	4
416	5.79683		469	0.772936	3
417	1.56707		472	4.31605	3
417	2.17		484	6.64244	3
417	0.606315		440	2.72902	3
417	1.06925		434	3.33493	3
417	0.85534		431	1.29341	3
418	0.250195		478	1.95841	3
418	1.26188		434	3.54603	3
418	-0.163967		465	6.78023	3
418	-0.346285		481	11.8497	3
419	-0.104205		472	6.09607	3
419	-0.0307455		431	0.587382	2
419	-0.675759		481	8.74274	2
419	0.0481074		482	2.29277	2
419	0.144335		484	3.61616	2
420	-0.0110692		468	1.18632	2
420	0.064457		423	5.02114	2
420	-0.324899		434	3.41903	2
420	-0.63092		460	1.92008	2
420	0.0283179		461	5.75375	2
420	0.0998106		484	4.03687	2
421	1.36357		423	16.9121	2
421	1.0578		449	32.9422	2
421	1.0038		425	-0.273565	2
421	0.807908		427	26.3791	2
421	1.36635		427	9.15666	2
421	0.549667		429	5.30671	2
421	0.89458		449	10.484	2
421	0.89458		461	9.51449	2
422	1.74662		464	-0.28841	2
422	2.46905		416	4.08522	2
422	1.19294		423	5.03296	2
423	5.03296		477	0.634797	2
423	32.0374		423	23.8025	2
424	-0.0362715		424	-0.495161	2
424	0.498284		467	5.22	2
424	0.668946		471	0.0418962	2
425	-0.139265		487	32.1795	2
425	2.19036		469	1.96125	2
425	5.65774		418	2.02099	2
425	0.407219		466	0.313185	2
425	1.26159		416	2.58906	2
425	0.837789		439	-0.21145	1
425	0.837789		477	0.131497	1
426	0.914145		469	1.62227	1
426	3.14289		461	9.00695	1
426	-0.111722		459	1.16091	1
426	-0.376875		438	16.2882	1
426	-0.763191		481	14.4449	1
426	0.949621		443	14.8947	1
427	3.59886		484	3.2262	1
427	10.5027		455	0.456435	1
428	0.556304		422	2.74114	1
428	1.04313		412	0.861089	1
428	1.13317		467	5.22	1
428	0.168366		484	4.43736	1
428	0.314672		488	-0.150116	1
428	1.27185		439	0.262541	1
428	1.27185		443	7.31821	1
429	5.33031		461	5.75375	1
429	5.33031		454	0.0671101	1
429	10.0437		472	4.10174	1
430	0.321104		427	0.143608	1
430	0.692097		465	5.83032	1
430	1.00575		468	0.930309	1
430	1.50819		472	5.25496	1
430	1.87953		467	4.1737	1
430	2.15909		450	1.5487	1
430	0.797709		480	1.44589	1
431	2.31199		469	0.772936	1
431	0.70385		439	2.98674	1
431	0.70385		452	0.642652	1
432	2.3541		474	3.40151	1
432	-0.130261		452	1.78528	1
432	-0.229121		424	0.316665	1
432	-0.91498		431	1.0467	1
432	-1.96378		456	2.73007	1
432	-0.637014		476	4.59103	1
433	0.349871		456	3.10783	1
433	0.128948		413	0.885366	1
433	0.33269		466	-0.353875	1
433	-0.141112		419	0.164851	1
433	-0.37358		461	16.5127	1
434	2.98703		431	2.8561	1
434	3.24357		427	0.607658	1
434	4.7561		481	8.28024	1
435	1.74419		463	4.15617	1
435	1.8877		460	2.29145	1
435	1.34905		429	4.97651	1
435	1.3122		431	0.891687	1
435	1.3405		456	3.86952	1
435	1.19651		452	0.994726	1
436	2.55923		444	1.10058	1
436	3.12847		422	2.80073	1
436	0.688305		487	1.60851	1
436	2.76116		460	2.65875	1
436	2.28992		415	1.40063	1
436	2.55923		478	1.93474	1
436	2.55923		412	0.659833	1
437	-0.958434		480	1.49883	1
437	-0.326592		429	8.66598	1
437	0.277405		477	0.640988	1
437	0.543909		474	3.55999	1
437	-0.264544		469	-0.229344	1
437	0.945574		469	1.77876	1
437	0.945574		452	0.288204	1
438	5.91645		436	2.88968	1
438	12.7193		416	2.58906	1
438	4.38203		424	-0.495161	1
438	5.91645		440	3.43385	1
438	19.9328		422	1.56426	1
439	-0.425977		487	24.812	1
439	-0.309992		454	0.686386	1
439	-0.243303		456	3.31815	1
439	0.262541
440	3.43385
440	3.02916
440	2.89313
441	0.191643
441	1.23736
441	0.20748
441	-1.25725
441	-0.780794
442	-0.623826
442	0.345641
442	-0.401319
442	-0.401305
442	0.162193
442	0.038444
442	0.038444
443	7.99011
443	5.8434
443	13.3762
444	1.24264
444	4.40861
444	2.14831
444	-0.548452
445	4.24558
445	1.12617
445	0.854776
445	-0.396509
445	-0.301887
445	-0.49831
446	4.77639
446	3.86395
446	3.59895
446	4.22071
446	3.20269
446	10.5975
447	1.74779
447	1.1273
447	1.2251
447	1.78245
447	0.895994
447	0.72928
448	1.9118
448	0.512164
448	2.50473
448	0.35453
449	2.04839
449	4.35215
449	21.8948
450	1.5853
450	1.83989
450	1.39757
450	1.60666
450	1.60666
451	0.566532
451	1.07568
451	-0.131316
451	0.714392
451	1.7946
451	2.25112
451	0.250921
452	-0.866576
452	2.63975
452	1.12324
452	0.288204
453	-0.459189
453	-0.652604
453	0.371627
453	0.764962
453	0.181119
453	0.842332
454	0.905376
454	1.30148
454	1.28714
454	0.850117
454	1.02422
454	0.0671101
455	-0.245112
455	-0.537081
455	-0.576553
455	0.536116
455	0.536116
456	3.99273
456	3.99273
457	-0.105356
457	-0.253514
457	-0.0842555
457	0.113361
457	-0.362031
457	0.0568465
458	0.370523
458	0.373238
458	-0.0478203
458	-0.874587
458	-0.762213
459	0.564422
459	0.336973
459	0.388392
459	0.401271
459	1.09438
459	0.604116
459	0.604116
460	2.37606
460	2.58018
460	2.80233
461	10.9014
461	4.59457
462	-0.399198
462	0.15486
462	4.21199
462	-0.223816
462	-0.618348
462	0.24508
462	0.24508
463	-0.19782
463	1.33199
463	0.284088
463	1.08988
463	5.06816
463	-0.318409
463	-0.318409
464	0.0645405
464	-0.201849
464	0.437296
464	-0.460217
464	1.28932
464	-0.0949315
464	-0.0949315
465	2.24712
465	8.88605
465	1.00956
466	0.780321
466	0.10182
466	0.455258
466	0.455258
467	4.66484
467	4.58346
468	0.387977
468	0.577331
468	3.97022
469	2.5585
470	-0.61911
470	0.850761
470	4.11491
470	-0.512773
470	-0.655324
470	0.329034
470	0.329034
471	0.62691
471	0.321324
471	0.640374
471	0.107424
472	4.10174
472	2.44161
473	-0.580557
473	-0.0168505
473	-0.528197
473	-0.389338
473	0.969665
473	-0.864974
473	-0.864974
474	5.48368
474	3.55999
474	4.65506
474	0.610071
474	2.59711
474	3.55999
475	-0.158312
475	0.612578
475	1.49863
475	-0.1075
475	0.0117064
475	0.828134
475	0.828134
476	5.82795
476	14.8572
476	5.82795
476	15.0585
476	23.0182
477	-0.240765
477	0.0358412
477	0.986875
477	1.19663
478	2.30972
478	2.33735
478	2.58494
478	2.30972
478	2.2345
479	0.220343
479	1.3049
479	0.220343
479	0.627979
479	1.49087
479	0.935087
479	0.988623
479	0.988623
479	0.988623
480	0.952246
480	1.08006
480	0.92561
480	1.21043
481	12.5867
481	5.51157
482	2.2952
482	1.58792
482	4.56499
482	2.78972
482	-0.382821
483	-1.5115
483	-0.087794
483	-0.0491679
483	0.543487
483	0.0543946
483	-0.137205
483	-0.137205
485	-0.918068
485	-0.781261
485	-0.781261
485	-0.312285
485	-0.0584475
485	0.323326
486	-0.0449515
486	1.1254
486	-0.505745
486	1.1589
486	-0.277722
486	-1.1022
486	0.19329
486	0.19329
487	3.99471
487	5.8003
487	3.99471
488	0.0805115
488	0.181545
488	0.483404
488	0.296414
488	0.476273
488	0.476273

## Sheet: Figure 3c
Samples from null distribution	Observed Values
0.659833	4.63727
0.659833	24.812
0.659833	32.9422
0.659833	1.92008
0.659833	4.31605
0.659833	23.8025
0.659833	4.59103
0.659833	-0.28841
0.659833	-0.353875
0.659833	0.607658
0.659833	9.51449
0.659833	2.29145
0.659833	4.97651
1.23346	3.61616
1.23346	4.31605
1.23346	16.9121
1.23346	1.10058
1.23346	0.994726
-0.189461	3.86952
-0.189461	5.03296
-0.189461	16.9121
-0.189461	4.08522
-0.189461	2.54049
-0.189461	6.78023
-0.189461	0.891687
-0.189461	1.95841
-0.189461	-0.376526
-0.189461	1.96125
-0.189461	13.0698
-0.189461	-0.736528
-0.189461	0.634797
-0.189461	6.31704
-0.189461	-0.495161
-0.189461	4.15617
-0.189461	8.28024
-0.189461	6.64244
-0.189461	1.23605
-0.189461	-0.495161
-0.189461	0.0418962
-0.189461	1.23605
-0.189461	2.8561
-0.189461	16.5127
-0.189461	0.164851
-0.189461	31.797
-0.189461	4.48213
-0.189461	6.31704
-0.189461	2.74406
-0.189461	0.885366
0.710463	4.48213
0.710463	4.12374
0.710463	6.31704
0.861089	2.58906
0.861089	3.10783
0.861089	4.31605
0.861089	6.78023
0.861089	4.35215
0.861089	4.03037
0.861089	2.74406
0.861089	2.02099
0.861089	6.31704
0.861089	2.58906
0.861089	2.73007
0.861089	4.35215
0.861089	6.78023
0.861089	4.35215
0.861089	6.31704
0.861089	4.03037
0.792743	18.8441
0.792743	4.48213
0.792743	2.80073
0.792743	1.60851
1.04267	4.48213
1.04267	18.8441
1.04267	5.30671
1.04267	2.29277
1.04267	2.65875
1.04267	-0.736528
1.04267	31.797
1.04267	11.8497
1.04267	1.95841
1.04267	0.361566
1.04267	-0.105196
1.04267	4.12374
1.04267	8.74274
1.04267	0.288204
1.04267	0.587382
1.04267	6.31704
1.04267	0.686386
1.04267	0.772936
1.04267	-0.376526
1.04267	1.29341
1.04267	1.18632
1.04267	0.634797
1.04267	6.09607
1.04267	5.02114
1.04267	4.63727
1.04267	2.96463
1.04267	0.169638
1.04267	3.41903
1.04267	0.361566
1.04267	0.587382
1.04267	2.96989
1.04267	3.33493
1.04267	0.361566
1.04267	18.5958
1.04267	5.75375
1.04267	-0.105196
1.04267	4.48213
1.04267	4.03687
1.04267	1.78528
-0.125562	1.56426
-0.125562	3.41903
-0.125562	4.52384
-0.125562	13.0698
-0.125562	36.7715
-0.125562	13.0698
-0.125562	4.12374
-0.125562	4.48213
-0.125562	1.98501
-0.125562	4.48213
-0.125562	18.8441
-0.125562	18.5958
-0.125562	-0.736528
-0.125562	5.02114
-0.125562	3.54603
-0.125562	-0.273565
-0.125562	1.98501
-0.125562	36.7715
-0.125562	3.43385
-0.125562	-0.189461
-0.125562	4.48213
-0.125562	-0.495161
-0.125562	4.35215
-0.125562	2.58906
-0.125562	0.169638
-0.125562	-0.736528
-0.125562	4.08522
-0.125562	2.88968
-0.125562	8.74274
-0.125562	9.51449
-0.125562	2.74406
-0.125562	1.77876
-0.125562	-0.28841
-0.125562	1.40063
-0.125562	-0.229344
-0.125562	4.52384
-0.125562	18.8441
-0.125562	1.95841
-0.125562	3.55999
-0.125562	0.640988
-0.125562	2.02099
-0.125562	4.03687
-0.125562	2.74406
-0.125562	8.66598
-0.125562	32.9422
-0.125562	1.49883
-0.125562	-0.105196
-0.125562	11.8497
-0.125562	2.54049
-0.125562	6.31704
-0.125562	0.659833
-0.125562	1.93474
-0.125562	-0.736528
-0.125562	3.33493
-0.125562	1.29341
-0.125562	4.03037
-0.125562	1.0467
-0.125562	1.23605
-0.125562	0.169638
-0.125562	0.316665
-0.125562	-0.736528
-0.125562	2.96463
-0.125562	0.642652
-0.125562	3.54603
-0.125562	10.484
-0.125562	4.48213
-0.125562	13.0698
-0.125562	5.30671
-0.125562	3.61616
-0.125562	31.797
-0.125562	6.31704
-0.125562	4.52384
-0.125562	23.8025
-0.125562	2.96463
-0.125562	24.1685
-0.125562	9.00695
-0.125562	-0.736528
-0.125562	5.03296
-0.125562	1.16091
-0.125562	-0.736528
-0.125562	1.98501
-0.125562	-0.376526
-0.125562	9.15666
-0.125562	14.4449
-0.125562	2.96989
-0.125562	4.48213
-0.125562	4.48213
-0.125562	16.2882
-0.125562	-0.189461
-0.125562	5.22
-0.125562	26.3791
-0.125562	1.98501
-0.125562	0.456435
-0.125562	31.797
-0.125562	4.52384
-0.125562	1.23605
-0.125562	31.797
-0.125562	3.2262
-0.125562	36.7715
-0.125562	14.8947
-0.125562	6.09607
-0.125562	0.0418962
-0.125562	5.75375
-0.125562	-0.21145
-0.125562	18.5958
-0.125562	1.62227
-0.125562	2.96989
-0.125562	9.15666
-0.125562	1.23605
-0.125562	36.7715
-0.125562	26.3791
-0.125562	4.12374
-0.125562	0.772936
-0.125562	2.96989
-0.125562	5.75375
-0.313155	6.09607
-0.313155	24.1685
-0.313155	6.64244
-0.313155	0.361566
-0.313155	18.5958
-0.313155	0.143608
-0.313155	1.5487
-0.313155	18.8441
-0.313155	6.64244
-0.313155	-0.189461
-0.313155	-0.273565
-0.313155	0.772936
-0.313155	31.797
-0.313155	1.44589
-0.313155	3.40151
-0.313155	4.48213
-0.313155	2.72902
-0.313155	-0.150116
-0.313155	2.98674
-0.313155	0.313185
-0.313155	2.54049
-0.313155	2.96989
-0.313155	0.772936
-0.313155	4.1737
-0.313155	4.63727
-0.313155	4.48213
-0.313155	5.25496
-0.313155	2.72902
-0.313155	10.484
-0.313155	18.8441
-0.313155	0.930309
-0.313155	4.52384
-0.313155	0.169638
-0.313155	32.1795
-0.313155	5.83032
-0.313155	4.10174
-0.313155	5.22
0.407435	4.48213
0.407435	1.92008
0.407435	4.63727
0.407435	2.72902
0.407435	-0.736528
0.407435	0.0671101
0.407435	13.0698
0.407435	3.54603
0.407435	4.03037
0.407435	2.29277
0.885366	0.313185
0.885366	7.31821
0.885366	0.262541
0.885366	1.23605
0.885366	4.63727
0.885366	24.1685
0.885366	18.5958
0.885366	2.74114
0.885366	3.33493
0.885366	2.96463
0.885366	6.31704
0.885366	0.169638
0.885366	2.96989
1.27293	-0.376526
1.27293	11.8497
1.27293	32.1795
1.27293	31.797
1.27293	0.861089
1.27293	2.96989
1.27293	1.29341
1.27293	1.23605
1.27293	-0.105196
1.27293	4.48213
1.27293	1.96125
1.27293	5.22
-0.139006	4.48213
-0.139006	13.0698
-0.139006	4.03037
-0.139006	4.43736
-0.139006	18.5958
-0.139006	0.131497
-0.139006	3.31815
-0.139006	2.54049
-0.139006	24.1685
-0.139006	1.18632
-0.139006	-0.189461
-0.139006
-0.139006
-0.139006
-0.139006
-0.139006
-0.139006
-0.139006
-0.139006
-0.139006
1.18249
1.18249
1.18249
1.18249
1.18249
1.18249
1.18249
1.18249
1.06148
1.06148
1.06148
1.06148
1.06148
1.06148
1.06148
1.06148
1.06148
1.06148
1.06148
1.06148
1.06148
1.06148
1.06148
1.06148
1.06148
1.06148
1.06148
1.06148
1.06148
1.06148
1.06148
1.06148
1.06148
1.06148
1.06148
1.06148
1.06148
1.06148
1.06148
1.06148
1.06148
1.06148
1.06148
1.06148
1.06148
1.06148
1.06148
1.06148
1.06148
1.06148
1.06148
1.06148
1.06148
1.06148
1.06148
1.06148
1.06148
1.06148
1.06148
1.06148
1.06148
1.06148
1.06148
0.544859
0.361566
0.361566
0.361566
0.361566
0.361566
0.361566
0.361566
0.361566
0.361566
0.361566
0.361566
0.361566
0.361566
0.361566
0.361566
0.361566
0.361566
0.361566
0.361566
0.361566
0.361566
0.434442
0.434442
0.434442
0.434442
0.434442
0.434442
0.434442
0.434442
0.434442
0.434442
0.434442
-0.175455
-0.175455
-0.175455
-0.175455
-0.175455
-0.175455
-0.175455
-0.175455
-0.175455
-0.175455
-0.175455
-0.175455
-0.175455
-0.175455
-0.175455
-0.175455
-0.175455
-0.175455
-0.175455
-0.175455
-0.175455
-0.175455
-0.695993
-0.695993
-0.695993
-0.695993
-0.695993
-0.695993
-0.695993
-0.695993
-0.695993
-0.695993
-0.542357
-0.542357
-0.542357
0.348558
1.40063
1.40063
1.40063
1.40063
1.40063
1.40063
0.358649
0.358649
0.358649
0.358649
0.358649
0.358649
0.358649
0.358649
1.09466
1.09466
1.09466
1.09466
1.09466
1.09466
1.09466
1.09466
1.09466
1.09466
1.09466
1.09466
1.09466
1.09466
1.09466
1.09466
1.09466
2.58906
2.58906
2.58906
2.58906
2.58906
2.58906
2.58906
2.58906
3.82446
3.82446
3.82446
3.82446
3.82446
3.82446
3.82446
3.82446
3.82446
3.82446
3.61282
3.61282
3.61282
3.61282
3.61282
3.61282
3.61282
3.61282
3.61282
3.61282
3.61282
3.61282
4.08522
4.08522
4.08522
4.08522
4.08522
4.08522
4.08522
4.08522
4.08522
4.08522
4.08522
4.08522
4.08522
4.08522
4.08522
4.08522
4.08522
4.08522
4.08522
4.08522
4.08522
4.08522
4.08522
4.08522
4.08522
4.08522
4.08522
4.08522
4.08522
4.08522
4.08522
4.08522
4.08522
4.08522
4.08522
4.08522
4.08522
4.08522
4.08522
4.08522
4.08522
4.08522
4.08522
4.08522
4.08522
4.08522
4.08522
4.08522
4.08522
4.08522
4.08522
4.08522
4.08522
4.08522
4.08522
4.08522
4.08522
4.08522
4.08522
4.08522
4.08522
4.08522
4.08522
4.08522
4.08522
4.08522
4.08522
4.08522
4.08522
4.08522
4.08522
4.08522
4.08522
4.08522
4.08522
4.08522
4.08522
4.08522
4.08522
4.08522
4.08522
2.58906
2.58906
2.58906
2.58906
2.58906
2.58906
2.58906
2.58906
2.58906
2.58906
2.58906
4.03037
4.03037
4.03037
4.03037
4.03037
4.03037
4.03037
4.03037
4.03037
4.03037
4.03037
4.03037
4.03037
4.03037
4.03037
4.03037
4.03037
4.03037
4.03037
4.03037
4.03037
4.03037
4.03037
4.03037
4.03037
4.03037
4.03037
4.03037
4.03037
4.03037
4.03037
4.03037
4.03037
4.03037
4.03037
4.03037
4.03037
4.03037
4.03037
4.03037
4.03037
4.03037
4.03037
4.03037
4.03037
4.03037
4.03037
4.03037
4.03037
4.03037
4.03037
4.03037
4.03037
5.79683
5.79683
5.79683
5.79683
5.79683
5.79683
5.79683
1.56707
1.56707
1.56707
1.56707
2.17
2.17
2.17
2.17
2.17
2.17
2.17
2.17
2.17
2.17
2.17
0.606315
0.606315
0.606315
0.606315
1.06925
1.06925
1.06925
1.06925
1.06925
1.06925
1.06925
1.06925
1.06925
1.06925
1.06925
1.06925
1.06925
1.06925
1.06925
1.06925
1.06925
0.85534
0.85534
0.85534
0.85534
0.85534
0.85534
0.85534
0.85534
0.85534
0.85534
0.85534
0.85534
0.85534
0.85534
0.85534
0.85534
0.85534
0.85534
0.85534
0.85534
0.85534
0.85534
0.85534
0.85534
0.85534
0.85534
0.85534
0.85534
0.85534
0.85534
0.85534
0.85534
0.85534
0.85534
0.85534
0.85534
0.85534
0.85534
0.85534
0.85534
0.85534
0.85534
0.85534
0.85534
0.85534
0.85534
0.85534
0.85534
0.85534
0.85534
0.85534
0.85534
0.85534
0.85534
0.85534
0.85534
0.85534
0.85534
0.85534
0.85534
0.85534
0.85534
0.85534
0.85534
0.85534
0.85534
0.85534
0.85534
0.85534
0.85534
0.85534
0.85534
0.85534
0.85534
0.85534
0.85534
0.85534
0.85534
0.85534
0.85534
0.85534
0.85534
0.85534
0.85534
0.85534
0.85534
0.85534
0.85534
0.85534
0.85534
0.85534
0.85534
0.85534
0.85534
0.85534
0.85534
0.85534
0.85534
0.85534
0.85534
0.85534
0.85534
0.85534
0.85534
0.250195
0.250195
0.250195
0.250195
0.250195
0.250195
0.250195
0.250195
0.250195
1.26188
1.26188
1.26188
1.26188
-0.163967
-0.163967
-0.163967
-0.163967
-0.163967
-0.163967
-0.163967
-0.163967
-0.163967
-0.163967
-0.163967
-0.163967
-0.163967
-0.163967
-0.163967
-0.163967
-0.163967
-0.163967
-0.163967
2.02099
2.02099
2.02099
2.02099
2.02099
2.02099
2.02099
2.02099
2.02099
2.02099
2.02099
2.02099
2.02099
2.02099
2.02099
2.02099
-0.346285
-0.346285
-0.346285
-0.346285
-0.346285
-0.346285
-0.346285
-0.104205
-0.104205
-0.104205
-0.104205
-0.104205
-0.104205
-0.104205
-0.104205
-0.104205
-0.104205
-0.104205
-0.104205
-0.104205
-0.104205
-0.104205
-0.104205
-0.104205
-0.104205
-0.104205
-0.104205
-0.104205
-0.104205
-0.104205
-0.104205
-0.104205
-0.104205
-0.104205
-0.104205
-0.104205
-0.104205
-0.104205
-0.104205
-0.104205
-0.104205
-0.104205
-0.104205
-0.0307455
-0.0307455
-0.0307455
-0.0307455
-0.0307455
-0.0307455
-0.0307455
-0.0307455
-0.0307455
-0.0307455
-0.0307455
0.164851
0.164851
0.164851
0.164851
0.164851
0.164851
0.164851
0.164851
0.164851
0.164851
0.164851
0.164851
0.164851
0.164851
0.164851
0.164851
0.164851
0.164851
0.164851
0.164851
0.164851
0.164851
0.164851
-0.675759
-0.675759
-0.675759
-0.675759
-0.675759
-0.675759
-0.675759
-0.675759
-0.675759
-0.675759
-0.675759
-0.675759
-0.675759
-0.675759
-0.675759
-0.675759
-0.675759
-0.675759
-0.675759
-0.675759
-0.675759
-0.675759
-0.675759
-0.675759
-0.675759
-0.675759
-0.675759
-0.675759
-0.675759
-0.675759
-0.675759
-0.675759
0.0481074
0.0481074
0.0481074
0.0481074
0.0481074
0.0481074
0.0481074
0.0481074
0.0481074
0.144335
0.144335
0.144335
0.144335
0.144335
0.144335
0.144335
0.144335
0.144335
0.144335
0.144335
0.144335
0.144335
0.144335
0.144335
0.144335
0.144335
0.144335
-0.0110692
-0.0110692
-0.0110692
-0.0110692
-0.0110692
-0.0110692
-0.0110692
-0.0110692
-0.0110692
-0.0110692
-0.0110692
-0.0110692
-0.0110692
-0.0110692
-0.0110692
-0.0110692
-0.0110692
-0.0110692
-0.0110692
-0.0110692
-0.0110692
-0.0110692
-0.0110692
-0.0110692
-0.0110692
-0.0110692
-0.0110692
-0.0110692
-0.0110692
-0.0110692
-0.0110692
-0.0110692
-0.0110692
-0.0110692
-0.0110692
-0.0110692
-0.0110692
-0.0110692
-0.0110692
-0.0110692
-0.0110692
-0.0110692
-0.0110692
-0.0110692
-0.0110692
-0.0110692
-0.0110692
-0.0110692
-0.0110692
-0.0110692
-0.0110692
-0.0110692
-0.0110692
-0.0110692
-0.0110692
-0.0110692
-0.0110692
-0.0110692
-0.0110692
-0.0110692
-0.0110692
-0.0110692
-0.0110692
-0.0110692
-0.0110692
-0.0110692
-0.0110692
-0.0110692
-0.0110692
-0.0110692
-0.0110692
-0.0110692
-0.0110692
-0.0110692
-0.0110692
-0.0110692
-0.0110692
-0.0110692
-0.0110692
-0.0110692
-0.0110692
-0.0110692
-0.0110692
-0.0110692
-0.0110692
0.064457
0.064457
0.064457
0.064457
0.064457
0.064457
0.064457
0.064457
0.064457
0.064457
0.064457
0.064457
-0.324899
-0.324899
-0.324899
-0.324899
-0.324899
-0.324899
-0.324899
-0.324899
-0.324899
-0.324899
-0.324899
-0.324899
-0.324899
-0.324899
-0.324899
-0.324899
-0.324899
-0.324899
-0.324899
-0.324899
-0.324899
-0.324899
-0.324899
-0.324899
-0.324899
-0.324899
-0.324899
-0.324899
-0.324899
-0.324899
-0.324899
-0.324899
-0.324899
-0.324899
-0.324899
-0.324899
-0.324899
-0.324899
-0.324899
-0.324899
-0.324899
-0.324899
-0.324899
-0.324899
-0.324899
-0.63092
-0.63092
-0.63092
-0.63092
-0.63092
-0.63092
-0.63092
-0.63092
-0.63092
-0.63092
-0.63092
-0.63092
-0.63092
-0.63092
-0.63092
-0.63092
-0.63092
-0.63092
-0.63092
-0.63092
-0.63092
-0.63092
0.0283179
0.0283179
0.0283179
0.0283179
0.0283179
0.0283179
0.0283179
0.0283179
0.0283179
0.0998106
0.0998106
0.0998106
0.0998106
0.0998106
0.0998106
0.0998106
0.0998106
0.0998106
0.0998106
0.0998106
0.0998106
0.0998106
0.0998106
0.0998106
0.0998106
0.0998106
0.0998106
0.0998106
0.0998106
0.0998106
0.0998106
1.36357
1.36357
1.36357
1.36357
1.36357
1.36357
1.36357
1.36357
1.0578
1.0578
1.0578
1.0578
1.0038
1.0038
1.0038
1.0038
1.0038
1.0038
1.0038
1.0038
0.807908
0.807908
1.36635
1.36635
1.36635
1.36635
1.36635
1.36635
1.36635
1.36635
1.36635
1.36635
1.36635
1.36635
1.36635
1.36635
1.36635
1.36635
1.36635
1.36635
1.36635
0.549667
0.549667
0.549667
0.549667
0.549667
0.549667
0.549667
0.549667
0.89458
0.89458
0.89458
0.89458
0.89458
0.89458
0.89458
0.89458
0.89458
0.89458
0.89458
0.89458
0.89458
0.89458
0.89458
0.89458
0.89458
0.89458
0.89458
0.89458
2.80073
2.80073
2.80073
2.80073
2.80073
1.74662
1.74662
1.74662
1.74662
1.74662
1.74662
1.74662
2.74114
2.74114
2.74114
2.74114
2.74114
2.74114
2.74114
2.74114
2.74114
2.74114
2.74114
2.74114
2.74114
2.74114
2.74114
2.74114
2.74114
2.74114
2.74114
2.74114
2.74114
2.74114
2.74114
2.74114
2.46905
2.46905
2.46905
1.56426
1.56426
1.56426
1.56426
1.56426
1.56426
1.19294
1.19294
1.19294
1.19294
1.19294
1.19294
1.19294
1.19294
1.19294
1.19294
1.19294
1.19294
1.19294
1.19294
1.19294
1.19294
1.19294
1.19294
1.19294
1.19294
1.19294
1.19294
1.19294
1.19294
5.03296
5.03296
5.03296
5.03296
5.03296
5.03296
5.03296
5.03296
5.03296
5.03296
5.03296
5.03296
16.9121
16.9121
16.9121
16.9121
16.9121
16.9121
16.9121
16.9121
16.9121
16.9121
16.9121
16.9121
16.9121
16.9121
16.9121
16.9121
16.9121
5.02114
5.02114
5.02114
5.02114
5.02114
5.02114
5.02114
36.7715
36.7715
36.7715
36.7715
36.7715
36.7715
36.7715
36.7715
36.7715
36.7715
36.7715
36.7715
36.7715
36.7715
36.7715
36.7715
36.7715
36.7715
36.7715
36.7715
36.7715
36.7715
36.7715
36.7715
36.7715
36.7715
36.7715
36.7715
36.7715
36.7715
36.7715
36.7715
36.7715
36.7715
36.7715
36.7715
36.7715
36.7715
36.7715
36.7715
36.7715
36.7715
36.7715
36.7715
36.7715
36.7715
36.7715
36.7715
36.7715
36.7715
36.7715
36.7715
36.7715
36.7715
36.7715
36.7715
36.7715
36.7715
36.7715
36.7715
36.7715
36.7715
36.7715
36.7715
36.7715
36.7715
36.7715
36.7715
36.7715
36.7715
36.7715
5.03296
5.03296
5.03296
5.03296
5.03296
5.03296
5.03296
5.03296
5.03296
5.03296
5.03296
5.03296
5.03296
5.03296
5.03296
5.03296
5.03296
32.0374
32.0374
32.0374
32.0374
32.0374
32.0374
32.0374
32.0374
32.0374
32.0374
32.0374
32.0374
32.0374
32.0374
32.0374
32.0374
32.0374
32.0374
32.0374
32.0374
32.0374
32.0374
32.0374
32.0374
32.0374
32.0374
32.0374
32.0374
32.0374
32.0374
32.0374
32.0374
32.0374
32.0374
32.0374
32.0374
32.0374
32.0374
32.0374
32.0374
32.0374
32.0374
32.0374
32.0374
32.0374
32.0374
32.0374
32.0374
32.0374
32.0374
32.0374
23.8025
23.8025
23.8025
23.8025
23.8025
23.8025
23.8025
23.8025
23.8025
23.8025
23.8025
23.8025
23.8025
23.8025
23.8025
23.8025
23.8025
23.8025
23.8025
23.8025
23.8025
23.8025
-0.376526
-0.376526
-0.376526
-0.376526
-0.376526
-0.376526
-0.376526
-0.376526
-0.376526
-0.376526
-0.376526
-0.376526
-0.376526
-0.376526
-0.376526
-0.376526
-0.376526
-0.376526
-0.376526
-0.376526
-0.376526
-0.376526
-0.376526
-0.376526
-0.376526
-0.376526
-0.376526
-0.376526
-0.376526
-0.376526
-0.376526
-0.376526
-0.376526
-0.376526
-0.376526
-0.376526
-0.376526
-0.376526
-0.376526
-0.376526
-0.376526
-0.376526
-0.376526
-0.376526
-0.376526
-0.376526
-0.376526
-0.376526
-0.376526
-0.376526
-0.376526
-0.376526
-0.376526
-0.376526
-0.376526
-0.376526
-0.376526
-0.376526
-0.376526
-0.376526
-0.376526
-0.376526
-0.376526
-0.376526
-0.376526
-0.376526
-0.376526
-0.376526
-0.376526
-0.376526
-0.376526
-0.376526
-0.376526
-0.376526
-0.376526
-0.376526
-0.376526
-0.376526
-0.376526
-0.376526
-0.376526
-0.376526
-0.376526
-0.376526
-0.376526
-0.376526
-0.376526
-0.376526
-0.376526
-0.376526
-0.376526
-0.376526
-0.376526
-0.376526
-0.376526
-0.376526
-0.376526
-0.376526
0.316665
0.316665
0.316665
0.316665
0.316665
0.316665
0.316665
0.316665
0.316665
0.316665
0.316665
0.316665
0.316665
0.316665
0.316665
-0.0362715
0.498284
0.498284
0.498284
0.498284
0.498284
0.498284
0.498284
0.668946
0.668946
0.668946
0.668946
0.668946
0.668946
0.668946
0.668946
0.668946
0.668946
0.668946
-0.495161
-0.495161
-0.495161
-0.495161
-0.495161
-0.495161
-0.495161
-0.495161
-0.495161
-0.495161
-0.495161
-0.495161
-0.495161
-0.495161
-0.139265
-0.139265
-0.139265
-0.139265
-0.139265
-0.139265
-0.139265
-0.139265
-0.139265
-0.139265
-0.139265
2.19036
2.19036
2.19036
-0.273565
-0.273565
-0.273565
-0.273565
-0.273565
-0.273565
-0.273565
-0.273565
-0.273565
-0.273565
-0.273565
-0.273565
-0.273565
-0.273565
-0.273565
-0.273565
-0.273565
-0.273565
-0.273565
-0.273565
-0.273565
-0.273565
-0.273565
-0.273565
-0.273565
-0.273565
-0.273565
-0.273565
-0.273565
-0.273565
-0.273565
-0.273565
-0.273565
-0.273565
-0.273565
-0.273565
-0.273565
-0.273565
-0.273565
-0.273565
-0.273565
5.65774
5.65774
0.407219
0.407219
0.407219
0.407219
0.407219
0.407219
0.407219
0.407219
0.407219
0.407219
0.407219
0.407219
0.407219
0.407219
0.407219
0.407219
0.407219
0.407219
0.407219
0.407219
0.407219
0.407219
0.407219
0.407219
0.407219
0.407219
0.407219
0.407219
0.407219
0.407219
0.407219
0.407219
0.407219
0.407219
0.407219
1.26159
1.26159
1.26159
1.26159
1.26159
1.26159
1.26159
1.26159
1.26159
1.26159
1.26159
1.26159
1.26159
0.837789
0.837789
0.837789
0.837789
0.837789
0.837789
0.837789
0.837789
0.837789
0.837789
0.837789
0.837789
0.837789
0.837789
0.837789
0.837789
0.837789
0.837789
0.914145
0.914145
0.914145
0.914145
0.914145
0.914145
0.914145
0.914145
0.914145
0.914145
0.914145
0.914145
0.914145
0.914145
0.914145
0.914145
0.914145
0.914145
0.914145
0.914145
0.914145
0.914145
0.914145
0.914145
0.914145
0.914145
0.914145
0.914145
0.914145
0.914145
0.914145
0.914145
0.914145
0.914145
0.914145
0.914145
0.914145
0.914145
0.914145
0.914145
0.914145
0.914145
0.914145
0.914145
0.914145
0.914145
0.914145
0.914145
0.914145
0.914145
0.914145
0.914145
0.914145
0.914145
0.914145
0.914145
0.914145
0.914145
0.914145
0.914145
0.914145
0.914145
0.914145
0.914145
0.914145
0.914145
0.914145
0.914145
0.914145
0.914145
0.914145
0.914145
0.914145
0.914145
0.914145
0.914145
0.914145
0.914145
0.914145
3.14289
3.14289
3.14289
3.14289
3.14289
3.14289
3.14289
3.14289
3.14289
3.14289
3.14289
3.14289
3.14289
-0.111722
-0.111722
-0.111722
-0.111722
-0.111722
-0.111722
-0.111722
-0.111722
-0.111722
-0.111722
-0.111722
-0.111722
-0.111722
-0.111722
-0.111722
-0.111722
-0.111722
-0.111722
-0.111722
-0.111722
-0.111722
-0.111722
-0.111722
-0.111722
-0.111722
-0.111722
-0.111722
-0.111722
-0.111722
-0.111722
-0.111722
-0.111722
-0.111722
-0.111722
-0.111722
-0.111722
-0.111722
-0.111722
-0.111722
-0.111722
-0.111722
-0.111722
-0.376875
-0.376875
-0.376875
-0.376875
-0.376875
-0.376875
-0.376875
-0.376875
-0.376875
-0.376875
-0.376875
-0.376875
-0.376875
-0.376875
-0.376875
-0.376875
-0.376875
-0.376875
-0.376875
-0.376875
-0.376875
-0.376875
-0.376875
-0.763191
-0.763191
-0.763191
-0.763191
-0.763191
-0.763191
-0.763191
-0.763191
-0.763191
-0.763191
-0.763191
-0.763191
-0.763191
-0.763191
-0.763191
-0.763191
-0.763191
-0.763191
-0.763191
-0.763191
-0.763191
-0.763191
-0.763191
0.949621
0.949621
0.949621
0.949621
0.949621
0.949621
0.949621
0.949621
0.949621
0.949621
0.949621
0.949621
0.949621
0.949621
0.949621
0.949621
0.949621
0.949621
0.949621
0.949621
0.949621
0.949621
0.949621
0.949621
0.949621
0.949621
0.949621
0.949621
0.949621
0.949621
0.949621
0.949621
0.949621
0.949621
[truncated: 8,001 more rows]

## Sheet: Figure 3d
	Expected	Observed
Count	106.444	103
CI_lower	90	87
CI_upper	123	120

## Sheet: Figure 3e
	Expected	Observed
Count	46.1972	68
CI_lower	36	58
CI_upper	56	77

## Sheet: Figure 3f
Non-occuring mutations			Observed mutations
Distance from interface_residues (A)	FoldX ∆∆G (kcal/mol)		Distance from interface_residues (A)	FoldX ∆∆G (kcal/mol)	count
2.44871	0.659833		2.44609	4.48213	16
2.44871	1.23346		5.55158	6.31704	9
2.44871	-0.189461		2.42365	-0.736528	9
2.44871	0.710463		3.80397	2.96989	7
2.44871	0.861089		2.43664	31.797	7
2.44871	0.792743		0	1.23605	7
2.44871	1.04267		2.44415	13.0698	6
2.44871	1.04267		3.4412	18.5958	6
0	-0.125562		2.41432	18.8441	6
0	-0.313155		0	4.63727	5
0	-0.313155		0	4.52384	5
0	0.407435		2.42643	4.03037	5
0	0.885366		0	0.169638	5
0	1.27293		0	36.7715	4
2.43328	-0.139006		6.49931	4.12374	4
2.43328	1.18249		3.21164	24.1685	4
2.43328	1.06148		4.78172	2.74406	4
2.43328	0.544859		4.78172	2.96463	4
2.43328	0.361566		2.44871	-0.189461	4
2.43328	0.434442		2.43328	0.361566	4
2.43328	-0.175455		0	2.54049	4
2.43328	-0.175455		0	-0.376526	4
0	-0.695993		0	1.98501	4
0	-0.542357		0	-0.105196	4
0	0.348558		2.43664	4.35215	4
0	1.40063		0	0.772936	3
0	0.358649		2.4247	4.31605	3
0	1.09466		6.49931	6.64244	3
0	1.09466		4.78172	2.72902	3
2.42643	2.58906		2.44188	3.33493	3
2.42643	3.82446		4.58684	1.29341	3
2.42643	3.61282		0	1.95841	3
2.42643	4.08522		2.44188	3.54603	3
2.42643	2.58906		2.44609	6.78023	3
2.42643	4.03037		2.4294	11.8497	3
2.42643	5.79683		2.4247	6.09607	3
2.46079	1.56707		4.58684	0.587382	2
2.46079	2.17		2.4294	8.74274	2
2.46079	0.606315		4.38145	2.29277	2
2.46079	1.06925		6.49931	3.61616	2
2.46079	0.85534		0	1.18632	2
0	0.250195		0	5.02114	2
0	1.26188		2.44188	3.41903	2
0	-0.163967		6.03996	1.92008	2
0	2.02099		3.67591	5.75375	2
0	-0.346285		6.49931	4.03687	2
2.43367	-0.104205		0	16.9121	2
2.43367	-0.0307455		2.43664	32.9422	2
2.43367	0.164851		0	-0.273565	2
2.43367	-0.675759		4.38201	26.3791	2
2.43367	0.0481074		4.38201	9.15666	2
2.43367	0.144335		5.55158	5.30671	2
0	-0.0110692		2.43664	10.484	2
0	0.064457		3.67591	9.51449	2
0	-0.324899		4.9384	-0.28841	2
0	-0.63092		2.42643	4.08522	2
0	0.0283179		0	5.03296	2
0	0.0998106		0	0.634797	2
0	1.36357		0	23.8025	2
0	1.0578		0	-0.495161	2
0	1.0038		0	5.22	2
0	0.807908		0	0.0418962	2
0	1.36635		3.21164	32.1795	2
0	0.549667		0	1.96125	2
0	0.89458		0	2.02099	2
0	0.89458		0	0.313185	2
0	2.80073		2.42643	2.58906	2
0	1.74662		6.93451	-0.21145	1
0	2.74114		0	0.131497	1
0	2.46905		0	1.62227	1
0	1.56426		3.67591	9.00695	1
0	1.19294		7.4401	1.16091	1
0	5.03296		3.4412	16.2882	1
0	16.9121		2.4294	14.4449	1
0	5.02114		2.44415	14.8947	1
0	36.7715		6.49931	3.2262	1
0	5.03296		2.42365	0.456435	1
0	32.0374		0	2.74114	1
0	23.8025		2.44871	0.861089	1
0	-0.376526		0	5.22	1
0	0.316665		6.49931	4.43736	1
0	-0.0362715		7.8116	-0.150116	1
0	0.498284		6.93451	0.262541	1
0	0.668946		2.44415	7.31821	1
0	-0.495161		3.67591	5.75375	1
0	-0.495161		0	0.0671101	1
0	-0.139265		2.4247	4.10174	1
0	2.19036		4.38201	0.143608	1
0	-0.273565		2.44609	5.83032	1
0	5.65774		0	0.930309	1
0	0.407219		2.4247	5.25496	1
0	1.26159		0	4.1737	1
0	0.837789		0	1.5487	1
0	0.837789		0	1.44589	1
2.43076	0.914145		0	0.772936	1
2.43076	3.14289		6.93451	2.98674	1
2.43076	-0.111722		0	0.642652	1
2.43076	-0.376875		2.43758	3.40151	1
2.43076	-0.763191		0	1.78528	1
2.43076	0.949621		0	0.316665	1
4.38201	3.59886		4.58684	1.0467	1
4.38201	26.3791		3.80397	2.73007	1
4.38201	0.143608		2.41432	4.59103	1
4.38201	10.5027		3.80397	3.10783	1
4.38201	0.607658		0	0.885366	1
4.38201	9.15666		0	-0.353875	1
6.04499	0.556304		2.43367	0.164851	1
6.04499	1.04313		3.67591	16.5127	1
6.04499	1.13317		4.58684	2.8561	1
6.04499	0.168366		4.38201	0.607658	1
6.04499	0.314672		2.4294	8.28024	1
6.04499	1.27185		4.91003	4.15617	1
6.04499	1.27185		6.03996	2.29145	1
5.55158	5.33031		5.55158	4.97651	1
5.55158	8.66598		4.58684	0.891687	1
5.55158	4.97651		3.80397	3.86952	1
5.55158	6.31704		0	0.994726	1
5.55158	5.33031		0	1.10058	1
5.55158	5.30671		0	2.80073	1
5.55158	10.0437		3.21164	1.60851	1
3.69741	0.321104		6.03996	2.65875	1
3.69741	0.692097		0	1.40063	1
3.69741	1.00575		0	1.93474	1
3.69741	1.50819		2.44871	0.659833	1
3.69741	1.87953		0	1.49883	1
3.69741	2.15909		5.55158	8.66598	1
3.69741	0.797709		0	0.640988	1
4.58684	1.29341		2.43758	3.55999	1
4.58684	2.31199		0	-0.229344	1
4.58684	1.0467		0	1.77876	1
4.58684	0.891687		0	0.288204	1
4.58684	0.587382		0	2.88968	1
4.58684	2.8561		2.42643	2.58906	1
4.58684	0.70385		0	-0.495161	1
4.58684	0.70385		4.78172	3.43385	1
3.57505	2.3541		0	1.56426	1
3.57505	-0.130261		3.21164	24.812	1
3.57505	-0.229121		0	0.686386	1
3.57505	-0.91498		3.80397	3.31815	1
3.57505	-1.96378
3.57505	-0.637014
4.79472	0.349871
4.79472	0.128948
4.79472	0.33269
4.79472	-0.141112
4.79472	-0.37358
2.44188	3.41903
2.44188	2.98703
2.44188	3.33493
2.44188	3.54603
2.44188	3.24357
2.44188	4.7561
0	1.74419
0	1.8877
0	1.34905
0	1.3122
0	1.3405
0	1.19651
0	2.88968
0	2.55923
0	3.12847
0	0.688305
0	2.76116
0	2.28992
0	2.55923
0	2.55923
2.43201	-0.958434
2.43201	-0.326592
2.43201	0.277405
2.43201	0.543909
2.43201	-0.264544
2.43201	0.945574
2.43201	0.945574
3.4412	5.91645
3.4412	12.7193
3.4412	4.38203
3.4412	18.5958
3.4412	5.91645
3.4412	16.2882
3.4412	19.9328
6.93451	-0.425977
6.93451	-0.21145
6.93451	2.98674
6.93451	-0.309992
6.93451	-0.243303
6.93451	0.262541
6.93451	0.262541
4.78172	3.43385
4.78172	2.96463
4.78172	3.02916
4.78172	2.74406
4.78172	3.43385
4.78172	2.72902
4.78172	2.89313
3.84529	0.191643
3.84529	1.23736
3.84529	0.20748
3.84529	-1.25725
3.84529	-0.780794
4.93086	-0.623826
4.93086	0.345641
4.93086	-0.401319
4.93086	-0.401305
4.93086	0.162193
4.93086	0.038444
4.93086	0.038444
2.44415	7.99011
2.44415	14.8947
2.44415	7.31821
2.44415	13.0698
2.44415	5.8434
2.44415	13.3762
0	1.10058
0	1.24264
0	4.40861
0	2.14831
0	1.98501
0	-0.548452
2.42804	4.24558
2.42804	1.12617
2.42804	0.854776
2.42804	-0.396509
2.42804	-0.301887
2.42804	-0.49831
2.47004	4.77639
2.47004	3.86395
2.47004	3.59895
2.47004	4.22071
2.47004	3.20269
2.47004	10.5975
0	1.74779
0	1.1273
0	1.2251
0	1.78245
0	0.895994
0	0.72928
0	1.9118
0	0.512164
0	2.50473
0	0.35453
2.43664	4.35215
2.43664	10.484
2.43664	2.04839
2.43664	31.797
2.43664	4.35215
2.43664	21.8948
2.43664	32.9422
0	1.23605
0	1.5487
0	1.5853
0	1.83989
0	1.39757
0	1.60666
0	1.60666
0	0.566532
0	1.07568
0	-0.131316
0	0.714392
0	1.7946
0	2.25112
0	0.250921
0	-0.866576
0	2.63975
0	1.78528
0	0.994726
0	0.642652
0	1.12324
0	0.288204
0	0.288204
2.41576	-0.459189
2.41576	-0.652604
2.41576	0.371627
2.41576	0.764962
2.41576	0.181119
2.41576	0.842332
0	0.905376
0	1.30148
0	1.28714
0	0.850117
0	1.02422
0	0.686386
0	0.0671101
0	0.0671101
2.42365	-0.736528
2.42365	-0.245112
2.42365	-0.537081
2.42365	-0.576553
2.42365	0.456435
2.42365	0.536116
2.42365	0.536116
3.80397	3.99273
3.80397	3.10783
3.80397	3.31815
3.80397	2.96989
3.80397	3.99273
3.80397	2.73007
3.80397	3.86952
4.73992	-0.105356
4.73992	-0.253514
4.73992	-0.0842555
4.73992	0.113361
4.73992	-0.362031
4.73992	0.0568465
7.11283	0.370523
7.11283	0.373238
7.11283	-0.0478203
7.11283	-0.874587
7.11283	-0.762213
7.4401	0.564422
7.4401	0.336973
7.4401	0.388392
7.4401	1.16091
7.4401	0.401271
7.4401	1.09438
7.4401	0.604116
7.4401	0.604116
6.03996	2.65875
6.03996	2.37606
6.03996	2.29145
6.03996	2.58018
6.03996	2.80233
6.03996	1.92008
3.67591	5.75375
3.67591	10.9014
3.67591	4.59457
3.67591	9.51449
3.67591	5.75375
3.67591	9.00695
3.67591	16.5127
6.02114	-0.399198
6.02114	0.15486
6.02114	4.21199
6.02114	-0.223816
6.02114	-0.618348
6.02114	0.24508
6.02114	0.24508
4.91003	-0.19782
4.91003	1.33199
4.91003	0.284088
4.91003	4.15617
4.91003	1.08988
4.91003	5.06816
4.91003	-0.318409
4.91003	-0.318409
4.9384	-0.28841
4.9384	0.0645405
4.9384	-0.201849
4.9384	0.437296
4.9384	-0.460217
4.9384	1.28932
4.9384	-0.0949315
4.9384	-0.0949315
2.44609	4.48213
2.44609	5.83032
2.44609	2.24712
2.44609	8.88605
2.44609	1.00956
2.44609	6.78023
0	0.780321
0	0.10182
0	0.455258
0	0.313185
0	0.455258
0	-0.353875
0	5.22
0	4.66484
0	4.58346
0	4.63727
0	5.22
0	4.52384
0	4.1737
0	0.387977
0	0.577331
0	1.18632
0	3.97022
0	0.930309
0	-0.229344
0	2.5585
0	2.54049
0	1.96125
0	1.62227
0	1.77876
0	0.772936
0	0.772936
0	-0.61911
0	0.850761
0	4.11491
0	-0.512773
0	-0.655324
0	0.329034
0	0.329034
0	0.62691
0	0.321324
0	-0.105196
0	0.0418962
0	0.169638
0	0.640374
0	0.107424
2.4247	4.10174
2.4247	4.10174
2.4247	5.25496
2.4247	4.31605
2.4247	2.44161
2.4247	6.09607
3.46111	-0.580557
3.46111	-0.0168505
3.46111	-0.528197
3.46111	-0.389338
3.46111	0.969665
3.46111	-0.864974
3.46111	-0.864974
2.43758	5.48368
2.43758	3.55999
2.43758	4.65506
2.43758	0.610071
2.43758	3.40151
2.43758	2.59711
2.43758	3.55999
2.43758	3.55999
0	-0.158312
0	0.612578
0	1.49863
0	-0.1075
0	0.0117064
0	0.828134
0	0.828134
2.41432	5.82795
2.41432	14.8572
2.41432	4.59103
2.41432	18.8441
2.41432	5.82795
2.41432	15.0585
2.41432	23.0182
0	-0.240765
0	0.634797
0	0.0358412
0	0.640988
0	0.986875
0	1.19663
0	0.131497
0	2.30972
0	2.33735
0	2.58494
0	1.95841
0	2.30972
0	1.93474
0	2.2345
0	0.220343
0	1.3049
0	0.220343
0	0.627979
0	1.49087
0	0.935087
0	0.988623
0	0.988623
0	0.988623
0	1.44589
0	0.952246
0	1.49883
0	1.08006
0	0.92561
0	1.21043
2.4294	8.74274
2.4294	12.5867
2.4294	8.28024
2.4294	14.4449
2.4294	5.51157
2.4294	11.8497
4.38145	2.2952
4.38145	1.58792
4.38145	4.56499
4.38145	2.78972
4.38145	2.29277
4.38145	-0.382821
6.01464	-1.5115
6.01464	-0.087794
6.01464	-0.0491679
6.01464	0.543487
6.01464	0.0543946
6.01464	-0.137205
6.01464	-0.137205
6.49931	4.43736
6.49931	3.61616
6.49931	4.03687
6.49931	4.12374
6.49931	3.2262
6.49931	6.64244
5.63438	-0.918068
5.63438	-0.781261
5.63438	-0.781261
5.63438	-0.312285
5.63438	-0.0584475
5.63438	0.323326
6.93704	-0.0449515
6.93704	1.1254
6.93704	-0.505745
6.93704	1.1589
6.93704	-0.277722
6.93704	-1.1022
6.93704	0.19329
6.93704	0.19329
3.21164	3.99471
3.21164	5.8003
3.21164	1.60851
3.21164	32.1795
3.21164	3.99471
3.21164	24.1685
3.21164	24.812
7.8116	-0.150116
7.8116	0.0805115
7.8116	0.181545
7.8116	0.483404
7.8116	0.296414
7.8116	0.476273
7.8116	0.476273

## Sheet: Figure 3g
	Expected	Observed
Count	48.1191	43
CI_lower	36	31
CI_upper	61	55

## Sheet: Figure 3h
	Expected	Observed
Count	7.70481	23
CI_lower	3	17
CI_upper	13	29

## Sheet: Figure 4a
Samples from null distribution	Observed Values
0.07923	-0.868135
-0.201804	0.264963
-0.201804	0.385387
-0.201804	7.10358
-0.201804	1.99884
-0.201804	12.2117
-0.201804	0.297599
-0.201804	7.59946
-0.201804	0.984363
-0.201804	10.2439
-0.201804	1.47779
-0.201804	-0.92639
-0.201804	0.43837
-0.201804	0.385387
-0.201804	0.385387
-0.201804	-0.404688
0.0973471	-0.324016
0.0973471	-0.155722
0.233613	0.264963
0.233613	6.37725
0.149238	0.654204
0.149238	0.385387
0.149238	0.385387
0.149238	5.28308
-0.128168	3.50282
-0.128168	-0.38206
-0.128168	2.03074
-0.255498	-0.209031
-0.846811	-0.404688
-0.846811	-0.376896
0.108776	0.475894
0.108776	0.541441
0.108776	4.5473
-0.671391	-0.261341
-0.671391	-0.191694
-0.671391	0.385387
-0.671391	26.1539
-0.671391	-0.376896
-0.671391	-0.404688
-0.671391	-0.376896
-0.671391	0.569945
-0.671391	-0.404688
-0.671391	-0.549223
-0.671391	1.47779
-0.671391	0.218905
-0.671391	-0.376896
-0.671391	0.385387
-0.671391	0.385387
-0.671391	0.385387
-0.714095	-0.376896
-0.714095	-1.03263
-0.714095	-0.143645
1.76399	0.297599
0.374509	-0.38206
-0.00964787	-0.376896
-0.00964787	-0.38206
-0.00964787	-1.10416
-0.00964787	2.54818
0.621199	0.385387
-0.600965	-0.602138
-0.597214	0.385387
-0.597214	0.424544
-1.06032
-1.06032
-0.97532
-0.97532
-0.97532
-0.97532
-0.15278
2.64605
2.64605
2.64605
-0.15278
-0.15278
-0.15278
-0.15278
1.48778
1.48778
3.43992
2.80862
2.80862
2.54818
2.54818
2.54818
2.54818
2.54818
2.54818
2.54818
2.54818
2.54818
2.54818
2.54818
2.54818
2.54818
2.54818
2.54818
2.54818
1.70928
1.70928
3.90205
3.90205
3.90205
1.0438
1.0438
-0.360598
-0.311381
-0.311381
-0.311381
-0.311381
-0.140294
-1.32864
-1.32864
-1.32864
-1.32864
-1.32864
-1.32864
-1.32864
-1.32864
-1.32864
0.120956
0.120956
0.120956
0.576316
0.576316
1.11641
1.11641
1.61384
-0.56648
-0.155722
-0.155722
-0.155722
-0.438869
-0.438869
-0.438869
-0.438869
-0.438869
-0.438869
-0.438869
-0.438869
-0.438869
-0.438869
-0.438869
-0.438869
-0.438869
-0.438869
-0.438869
-0.438869
-0.438869
-0.438869
-0.438869
-0.438869
-0.438869
-0.438869
-0.438869
-0.438869
-1.07339
-1.07339
0.296178
0.296178
0.296178
3.24439
3.24439
3.24439
3.24439
3.24439
3.24439
3.24439
3.24439
3.24439
3.24439
3.24439
3.24439
3.24439
3.24439
3.24439
3.24439
6.41505
1.5384
1.5384
1.5384
1.5384
1.5384
1.5384
1.5384
1.5384
1.5384
1.5384
1.5384
1.5384
1.5384
1.5384
1.5384
1.5384
1.5384
1.5384
1.5384
1.5384
1.5384
1.5384
1.5384
1.5384
1.5384
1.5384
1.5384
1.5384
1.5384
1.5384
1.5384
1.5384
1.5384
1.5384
1.5384
1.5384
1.5384
1.5384
1.5384
1.5384
1.5384
1.5384
1.5384
1.5384
1.5384
1.5384
1.5384
1.5384
1.5384
1.5384
1.5384
1.5384
-0.431039
-0.353334
-0.658196
0.549342
0.549342
2.13627
1.71935
1.71935
1.71935
1.71935
1.71935
1.71935
1.71935
2.28433
2.28433
2.28433
0.0800138
0.537814
0.537814
0.537814
0.537814
1.72449
1.71935
1.71935
0.731817
3.32709
3.32709
2.81317
-0.0322948
-0.0322948
-0.500001
0.76861
0.76861
-0.158592
-0.158592
-0.158592
0.316362
0.316362
0.316362
0.316362
0.316362
0.316362
0.316362
0.316362
0.316362
0.316362
0.316362
0.316362
0.316362
0.316362
0.316362
0.316362
0.316362
0.316362
0.316362
0.316362
0.316362
0.316362
0.316362
0.316362
0.316362
0.316362
0.316362
0.316362
0.316362
0.316362
0.316362
0.316362
0.316362
0.316362
0.316362
0.316362
0.316362
0.316362
0.316362
0.316362
0.316362
0.316362
0.316362
0.316362
0.316362
0.316362
0.316362
0.316362
0.316362
0.316362
0.316362
0.316362
0.316362
0.316362
0.316362
0.316362
0.316362
0.316362
0.316362
0.00695454
0.410145
0.410145
5.14749
5.14749
5.14749
5.14749
5.14749
5.14749
5.14749
5.14749
5.14749
5.14749
5.14749
5.14749
5.14749
5.14749
5.14749
5.14749
5.14749
5.14749
5.14749
5.14749
5.14749
5.14749
5.14749
5.14749
5.14749
30.8838
2.31544
2.31544
2.31544
2.31544
2.31544
2.11472
2.6579
1.22685
3.0694
3.0694
4.01277
1.22685
1.22685
-2.17454
0.867919
0.873545
0.873545
0.873545
2.01207
2.01207
0.928551
0.928551
-2.41594
3.50282
3.50282
3.50282
3.50282
3.50282
3.50282
3.50282
3.50282
3.50282
3.50282
3.50282
3.50282
3.50282
3.50282
3.50282
3.50282
3.50282
3.50282
3.50282
3.50282
3.50282
3.50282
3.50282
3.50282
3.50282
3.50282
3.50282
3.50282
-0.163307
1.42528
0.286883
0.170424
0.170424
0.170424
0.170424
3.90211
9.33382
9.33382
9.33382
9.33382
9.33382
9.33382
9.33382
9.33382
7.03068
5.66132
1.56376
1.56376
1.56376
1.56376
1.56376
1.56376
1.56376
1.56376
1.56376
1.56376
1.56376
1.56376
1.56376
1.56376
1.56376
1.56376
1.56376
1.56376
1.56376
1.56376
1.56376
1.56376
1.56376
1.56376
1.56376
1.56376
1.56376
1.56376
1.56376
1.56376
1.56376
1.56376
1.56376
1.83317
0.995393
1.74433
1.74433
1.74433
1.74433
1.74433
1.74433
1.74433
1.74433
1.74433
1.74433
1.74433
1.74433
1.74433
1.74433
1.74433
1.74433
1.74433
1.74433
1.74433
1.74433
1.74433
1.74433
1.74433
1.74433
1.74433
0.794503
0.794503
1.05183
0.910362
0.910362
2.43454
0.156843
0.156843
0.156843
0.156843
0.156843
0.156843
0.156843
0.156843
0.156843
0.156843
0.156843
0.156843
0.156843
0.156843
0.156843
0.156843
0.156843
0.156843
0.156843
0.156843
0.156843
0.156843
0.156843
0.156843
0.156843
0.156843
0.156843
0.156843
0.766244
0.106387
-0.0643499
-0.0643499
-0.0643499
3.59698
3.59698
2.66123
0.611129
0.611129
0.611129
0.611129
0.611129
0.611129
1.09558
1.86502
0.661166
0.661166
0.661166
1.45464
-0.674691
-0.674691
-0.674691
-0.674691
1.83791
1.83791
1.83791
1.83791
1.83791
3.39516
2.15832
2.15832
2.15832
3.86646
3.86646
3.40469
3.40469
3.72023
3.72023
-0.197294
-0.197294
-0.197294
0.153712
0.153712
0.153712
3.8939
3.8939
3.8939
1.53741
1.53741
1.53741
1.80244
1.80244
1.48987
-0.38682
-0.38682
-0.38682
-0.38682
-0.38682
-0.38682
-0.38682
-0.38682
6.78089
6.78089
1.65674
0.14105
-0.135699
-0.135699
-0.135699
-0.135699
-0.135699
-0.135699
-0.135699
-0.135699
-0.135699
-0.135699
-0.135699
1.18571
1.42726
1.66496
2.59239
2.58851
1.42726
0.376316
0.376316
4.90502
2.03074
2.03074
2.03074
2.03074
2.03074
2.03074
2.03074
2.03074
2.03074
2.03074
2.03074
2.03074
2.03074
2.03074
2.03074
2.03074
2.03074
2.03074
2.03074
2.03074
2.03074
2.03074
2.03074
2.03074
2.03074
2.03074
2.03074
2.03074
2.03074
2.03074
2.03074
2.03074
2.03074
2.03074
2.03074
2.03074
2.03074
2.03074
2.03074
2.03074
2.03074
2.03074
2.03074
2.03074
2.03074
2.03074
2.03074
2.03074
2.03074
2.03074
2.03074
2.03074
2.03074
2.03074
2.03074
2.03074
2.03074
2.03074
2.03074
2.03074
2.03074
2.03074
1.48403
1.48403
1.48403
1.48403
1.48403
1.81439
1.81439
1.20246
3.43039
3.43039
2.79187
2.79187
3.57362
3.57362
3.57362
3.57362
3.57362
3.57362
3.57362
3.57362
3.57362
3.57362
3.57362
3.57362
3.57362
6.54523
3.17976
5.15433
5.15433
5.15433
5.15433
5.15433
5.15433
5.15433
5.15433
5.15433
5.15433
5.15433
5.15433
5.15433
5.15433
5.15433
5.15433
5.15433
5.15433
5.15433
5.15433
5.15433
5.15433
5.15433
5.15433
5.15433
5.15433
5.15433
5.15433
5.15433
5.15433
5.15433
5.15433
5.15433
-0.994517
-0.994517
1.34901
1.34901
1.34901
1.34901
1.34901
1.34901
1.34901
1.34901
1.34901
1.34901
1.34901
1.34901
1.34901
1.34901
1.34901
1.34901
1.34901
1.34901
1.34901
1.34901
1.34901
1.34901
1.34901
1.34901
-0.763444
-0.943584
-0.464456
-0.464456
-0.464456
-0.464456
-0.464456
2.285
4.729
3.52675
3.52675
3.52675
5.83504
5.83504
0.299708
0.299708
0.299708
0.329187
0.329187
0.329187
0.329187
-0.689089
-0.689089
-0.689089
0.708962
0.708962
0.708962
6.21099
6.21099
1.83484
1.83484
1.83484
2.85527
2.85527
2.85527
2.85527
0.757702
0.757702
1.3018
4.93396
4.93396
4.93396
4.93396
4.93396
4.93396
-0.926211
0.662396
0.662396
-0.525588
4.34016
4.34016
4.34016
9.47906
7.77266
0.915925
0.915925
1.16567
1.16567
1.16567
8.08802
4.33645
1.16567
1.16567
3.05858
3.05858
3.05858
3.05858
3.05858
3.05858
3.05858
3.05858
4.07378
4.07378
4.07378
2.93433
2.93433
2.93433
2.93433
2.93433
2.93433
2.93433
2.93433
2.93433
2.93433
2.93433
2.93433
2.93433
2.93433
2.93433
2.93433
2.93433
2.93433
2.93433
2.93433
2.93433
2.93433
2.93433
2.93433
2.93433
2.93433
2.93433
2.93433
2.93433
2.93433
2.93433
2.93433
2.93433
2.93433
2.93433
2.93433
2.93433
2.93433
2.93433
2.93433
2.93433
2.93433
2.93433
2.93433
2.93433
2.93433
2.93433
2.93433
2.93433
2.93433
2.93433
2.93433
2.93433
2.93433
2.93433
2.93433
2.93433
2.93433
2.93433
2.93433
2.93433
2.93433
2.93433
2.93433
2.93433
2.93433
2.93433
2.93433
2.93433
2.93433
2.93433
2.42423
2.42423
2.42423
2.42423
2.42423
2.42423
2.42423
2.42423
2.42423
2.42423
0.296418
0.296418
1.20083
1.20083
1.20083
2.03314
2.03314
1.3672
2.48084
2.48084
2.48084
0.313088
0.313088
4.28731
6.67288
2.69889
6.65143
6.65143
6.65143
6.65143
6.65143
1.3356
1.3356
1.3356
1.3356
1.3356
1.3356
1.3356
1.3356
1.3356
1.3356
1.3356
1.3356
1.3356
1.3356
1.3356
1.3356
1.3356
1.3356
1.3356
1.3356
1.3356
1.3356
1.3356
1.3356
3.27576
1.31102
1.31102
0.532778
0.532778
0.532778
4.45701
0.134648
0.134648
0.134648
-0.034778
-0.034778
-0.034778
-0.034778
3.00715
1.59871
1.59871
1.59871
-0.396861
-0.396861
-0.396861
-0.396861
-0.396861
-0.396861
2.87422
2.87422
0.191497
0.191497
0.191497
0.191497
0.191497
0.191497
7.378
7.378
7.378
7.378
7.378
7.378
7.378
7.378
7.378
7.378
7.378
7.378
7.378
7.378
7.378
7.378
7.378
7.378
7.378
7.378
3.232
2.81742
2.00904
0.233366
0.233366
0.233366
0.233366
0.233366
0.233366
0.233366
0.233366
0.233366
0.233366
0.233366
0.233366
0.233366
0.233366
0.233366
0.233366
0.233366
0.233366
0.233366
0.233366
0.233366
0.233366
0.233366
0.233366
0.233366
0.233366
0.233366
0.0488654
0.0488654
-0.788057
-0.788057
-0.788057
0.535484
0.552808
-0.648341
0.281968
0.281968
0.281968
0.748064
0.748064
0.748064
0.748064
0.748064
0.748064
0.748064
0.748064
0.748064
0.748064
0.748064
0.748064
0.748064
0.748064
-0.973919
-0.769757
-0.769757
-0.769757
0.248543
0.504311
0.504311
0.504311
0.504311
0.504311
0.504311
0.504311
0.504311
0.504311
0.504311
0.504311
0.504311
0.504311
0.504311
0.504311
0.504311
0.504311
0.504311
0.504311
0.504311
0.504311
0.504311
0.504311
0.504311
0.504311
0.504311
0.999773
0.999773
0.741822
0.741822
0.741822
0.741822
0.0738713
2.48564
1.88532
9.0117
9.0117
9.0117
9.0117
9.0117
9.0117
9.0117
9.0117
9.0117
9.0117
9.0117
9.0117
9.0117
9.0117
9.0117
9.0117
9.0117
9.0117
9.0117
9.0117
9.0117
9.0117
9.0117
9.0117
9.0117
9.0117
9.0117
9.0117
9.0117
9.0117
9.0117
9.0117
9.0117
9.0117
9.0117
9.0117
9.0117
5.05151
7.53601
3.38228
3.38228
3.38228
6.4098
6.4098
6.4098
6.4098
6.4098
-0.549223
-0.549223
-0.549223
-0.549223
-0.549223
-0.549223
-0.549223
-0.549223
-0.549223
-0.549223
-0.549223
-0.549223
-0.549223
-0.549223
-0.549223
-0.549223
-0.549223
-0.549223
-0.549223
-0.549223
-0.549223
-0.549223
-0.549223
-0.549223
-0.549223
0.289175
0.289175
0.289175
0.289175
0.289175
-0.324016
-0.650495
-0.650495
-0.650495
-0.650495
-0.650495
-0.650495
-0.650495
-0.650495
-0.650495
-0.650495
-0.650495
-0.650495
-0.650495
-0.650495
-0.650495
-0.650495
-0.650495
-0.650495
-0.650495
-0.650495
-0.650495
-0.650495
-0.650495
-0.650495
-0.650495
-0.650495
-0.650495
-0.650495
-0.650495
-0.650495
-0.650495
-0.650495
-0.650495
-0.650495
-0.749921
-0.749921
-0.749921
0.590932
0.530852
0.530852
4.50791
3.64595
3.64595
3.64595
2.04565
2.04565
2.04565
2.04565
-0.0685445
19.0576
19.0576
19.0576
19.0576
-0.0685445
21.4464
0.189707
0.189707
0.732534
0.732534
0.344855
0.801541
-1.28909
-1.28909
-1.28909
-1.28909
-1.28909
-1.28909
-1.28909
-1.28909
-1.28909
-1.28909
-1.28909
-1.28909
-1.28909
-1.28909
-1.28909
-1.28909
-1.28909
-1.28909
-1.28909
-1.28909
-1.28909
-1.28909
-1.28909
-1.28909
-1.28909
-1.28909
-1.28909
-1.28909
-1.28909
-1.28909
-0.845757
-0.857435
-0.857435
-0.857435
-0.721797
0.604156
-0.536006
-0.536006
-0.536006
-0.536006
-0.536006
-0.536006
-0.536006
-0.536006
-0.536006
-0.536006
-0.536006
-0.536006
-0.536006
-0.536006
-0.536006
-0.536006
-0.536006
-0.536006
-0.536006
-0.536006
-0.536006
-0.536006
-0.536006
-0.536006
-0.536006
-0.536006
-0.536006
-0.572694
-0.522449
0.43837
0.43837
0.43837
0.43837
0.43837
0.43837
0.43837
0.43837
0.43837
0.43837
0.43837
0.43837
0.43837
0.43837
0.43837
0.43837
0.43837
0.43837
0.43837
0.43837
0.43837
0.43837
0.43837
0.43837
0.43837
0.43837
0.43837
0.43837
0.43837
0.43837
0.43837
2.71725
2.71725
1.55463
1.55463
1.55463
1.55463
1.55463
1.55463
1.55463
1.55463
1.55463
1.55463
1.55463
1.55463
1.55463
1.55463
1.55463
1.55463
1.55463
1.55463
1.55463
1.55463
1.55463
1.55463
1.55463
1.55463
1.55463
1.55463
1.55463
1.55463
1.55463
1.55463
1.55463
1.55463
1.55463
1.55463
1.55463
1.55463
1.55463
1.55463
1.55463
1.55463
2.52633
3.15767
3.15767
3.15767
4.12428
4.12428
4.12428
4.12428
4.12428
1.21214
1.21214
1.21214
1.09347
0.641404
1.09261
1.09261
1.09261
1.09261
1.09261
1.09261
1.09261
1.09261
1.09261
1.09261
1.09261
1.09261
1.09261
1.09261
1.23743
1.02329
1.02329
1.02329
-1.22831
-1.22831
-1.22831
1.64046
1.11431
1.11431
1.11431
1.11431
1.11431
1.11431
-0.312973
-0.312973
-0.312973
-0.312973
-0.312973
-0.312973
-0.312973
-0.312973
-0.312973
-0.312973
-0.312973
-0.312973
-0.312973
-0.312973
-0.312973
-0.312973
-0.312973
0.173379
0.173379
1.31075
1.31075
1.31075
-0.177781
-0.177781
-0.177781
-0.177781
-0.177781
-0.177781
7.50326
2.9039
2.9039
2.9039
2.9039
2.9039
2.9039
2.9039
2.9039
2.9039
1.48943
1.48943
1.48943
1.48943
1.48943
1.48943
1.48943
1.48943
1.48943
1.48943
1.48943
1.48943
1.48943
1.48943
1.48943
1.48943
1.48943
1.48943
1.48943
1.48943
1.48943
1.48943
1.48943
1.48943
0.36006
0.36006
1.93179
0.686934
0.686934
0.616158
0.616158
0.616158
0.615547
-0.710976
-0.710976
-0.710976
1.67437
0.479614
-0.465134
-0.465134
-1.38474
0.434723
0.434723
1.44524
0.937583
0.211414
0.211414
1.03678
-0.102976
-0.102976
-0.102976
0.303616
0.303616
0.377045
0.61132
0.61132
0.61132
0.61132
0.61132
0.61132
0.61132
0.61132
0.61132
0.61132
0.61132
0.61132
0.61132
0.61132
0.61132
0.61132
0.61132
0.61132
0.61132
0.61132
2.20175
2.35236
2.35236
-2.84584
-2.84584
-2.84584
-2.84584
0.155352
0.155352
0.155352
0.155352
0.155352
0.155352
0.155352
0.155352
0.155352
0.155352
0.155352
0.155352
0.155352
0.155352
0.155352
0.155352
0.155352
0.155352
0.155352
0.155352
0.155352
0.155352
0.155352
0.155352
0.155352
0.155352
0.155352
0.155352
0.155352
0.155352
0.155352
1.98133
0.427092
0.427092
0.0805667
0.224627
0.224627
0.224627
0.224627
0.0721109
0.0721109
-0.087814
-0.087814
-0.087814
-0.087814
-0.087814
-0.087814
-0.087814
-0.087814
-0.087814
-0.087814
-0.087814
-0.087814
-0.454881
-0.454881
-1.02189
-1.02189
-0.817928
-0.817928
-0.817928
-0.549017
0.47855
0.47855
-0.448209
-0.448209
-0.392848
-0.392848
-0.392848
-0.392848
0.457252
0.457252
0.457252
-0.966632
-0.966632
-0.966632
-0.966632
-0.610152
-0.610152
-0.402684
0.516466
0.516466
0.324759
0.556547
0.556547
0.556547
0.556547
0.556547
0.556547
0.556547
0.556547
0.556547
0.556547
0.556547
0.556547
0.556547
0.556547
0.556547
0.556547
0.556547
0.556547
0.556547
-0.185487
-0.185487
-0.185487
-0.824766
-0.824766
-0.824766
-0.824766
-0.824766
-0.824766
-0.824766
-0.824766
-0.824766
-0.824766
-0.824766
-0.824766
-0.824766
-0.824766
-0.824766
-0.824766
-0.824766
-0.824766
-0.824766
-0.824766
-0.824766
-0.824766
-0.0917931
-0.0917931
-0.0917931
-0.0917931
-0.0917931
-0.0917931
-0.0917931
-0.0917931
-0.0917931
-0.0917931
-0.0917931
-0.0917931
-0.0917931
-0.0917931
-0.0917931
-0.0917931
-0.0917931
0.0512101
0.0512101
0.208127
-0.595445
-0.595445
-0.595445
-0.595445
-0.595445
-0.595445
-0.595445
-0.595445
-0.595445
0.248714
0.589162
0.589162
0.589162
2.1901
2.1901
2.1901
1.66421
1.66421
3.06619
3.05185
0.0337302
0.0337302
0.591632
0.591632
1.32122
0.066629
0.066629
0.066629
1.69395
1.54592
1.54592
-1.31571
-1.31571
-1.31571
-1.31571
-1.31571
-1.31571
0.35541
-0.123535
-0.123535
0.733873
0.733873
0.733873
1.44668
1.44668
3.56646
3.56646
3.56646
3.56646
3.56646
3.56646
6.57249
6.57249
11.3463
11.3463
3.39476
2.08637
2.49504
2.49504
2.49504
2.49504
2.49504
2.49504
2.49504
2.49504
2.49504
2.49504
2.49504
2.49504
2.49504
2.49504
2.49504
2.49504
2.49504
2.49504
2.49504
2.49504
2.49504
2.49504
2.49504
2.49504
2.49504
2.49504
2.49504
2.49504
2.49504
2.49504
2.49504
2.49504
2.49504
2.49504
2.49504
2.49504
2.49504
2.49504
2.49504
2.49504
2.49504
2.49504
2.49504
2.49504
2.49504
2.49504
2.49504
2.49504
2.49504
2.49504
2.49504
2.49504
2.49504
2.49504
2.49504
2.49504
2.49504
2.49504
2.49504
2.49504
2.49504
2.49504
2.49504
2.49504
2.49504
2.49504
2.49504
2.49504
2.49504
2.49504
2.49504
2.49504
2.17726
2.17726
2.17726
2.17726
2.17726
2.17726
2.17726
2.17726
2.17726
2.17726
2.17726
2.17726
2.17726
2.17726
2.17726
2.17726
2.17726
2.17726
2.17726
2.17726
2.17726
2.17726
2.17726
2.17726
2.17726
2.17726
3.20388
3.97685
3.85243
0.851051
0.851051
2.93212
2.93212
2.93212
2.93212
2.93212
4.68719
0.925549
0.925549
1.97561
1.97561
1.97561
0.855648
-0.655083
-0.655083
-0.655083
-0.655083
-0.655083
-0.655083
-0.655083
-0.655083
-0.655083
-0.655083
-0.655083
-1.16156
-1.98485
-1.98485
-1.1707
-1.1707
-1.1707
-1.1707
-1.1707
-1.1707
3.7007
10.1176
0.612512
0.612512
4.96865
4.96865
4.96865
4.96865
4.81951
4.81951
4.81951
3.3126
3.02863
3.02863
3.02863
3.02863
3.02863
0.110824
1.38948
1.38948
1.38948
3.79873
1.94838
1.87445
2.54908
-0.307197
3.0104
0.312944
0.312944
0.312944
0.312944
0.312944
0.312944
0.312944
0.312944
0.312944
0.312944
0.312944
0.312944
0.312944
0.312944
0.312944
0.312944
0.312944
0.312944
0.312944
0.312944
0.312944
0.312944
0.312944
0.312944
0.312944
0.312944
0.312944
0.312944
0.312944
1.84219
1.84219
1.84219
3.20798
1.04374
1.04374
3.2459
1.08636
1.08636
0.501114
6.31681
6.31681
6.31681
6.31681
2.79179
2.79179
-0.140336
-1.00292
-1.00292
-1.00292
-1.00292
0.385033
0.385033
0.385033
0.385033
0.579365
0.579365
0.579365
0.579365
0.579365
0.579365
0.579365
0.579365
0.579365
0.579365
0.579365
0.579365
0.579365
0.579365
0.579365
0.579365
0.579365
0.579365
0.579365
0.579365
0.579365
0.579365
0.579365
0.579365
0.579365
0.579365
0.579365
0.579365
2.05632
2.05632
0.390614
0.390614
0.788344
0.788344
11.2914
11.2914
11.2914
11.2914
3.00516
3.00041
3.72203
1.53611
1.53611
1.53611
1.53611
[truncated: 8,001 more rows]

## Sheet: Figure 4b
Window centre (residue)	Observed mutations per residue	Expected mutations per residue
11.5	0.25	0.17538
12.5	0.25	0.179418
13.5	0.25	0.198511
14.5	0.25	0.203677
15.5	0.25	0.210416
16.5	0.3	0.210554
17.5	0.25	0.20155
18.5	0.25	0.203289
19.5	0.3	0.200875
20.5	0.3	0.205598
21.5	0.3	0.212773
22.5	0.3	0.205429
23.5	0.3	0.193164
24.5	0.2	0.174409
25.5	0.35	0.196632
26.5	0.3	0.179491
27.5	0.3	0.176076
28.5	0.3	0.174359
29.5	0.35	0.188772
30.5	0.3	0.196152
31.5	0.3	0.186279
32.5	0.3	0.18187
33.5	0.3	0.162535
34.5	0.3	0.143145
35.5	0.35	0.138545
36.5	0.3	0.14492
37.5	0.35	0.145851
38.5	0.35	0.142108
39.5	0.3	0.140831
40.5	0.3	0.149701
41.5	0.3	0.156204
42.5	0.3	0.156984
43.5	0.3	0.152286
44.5	0.3	0.152185
45.5	0.15	0.132383
46.5	0.15	0.130985
47.5	0.15	0.135079
48.5	0.15	0.133327
49.5	0.1	0.124238
50.5	0.15	0.1139
51.5	0.2	0.133796
52.5	0.2	0.136268
53.5	0.2	0.143932
54.5	0.2	0.155645
55.5	0.15	0.161549
56.5	0.15	0.166244
57.5	0.1	0.185223
58.5	0.15	0.192381
59.5	0.15	0.185736
60.5	0.15	0.172749
61.5	0.2	0.165861
62.5	0.2	0.184492
63.5	0.2	0.181531
64.5	0.2	0.181093
65.5	0.2	0.194745
66.5	0.2	0.193699
67.5	0.2	0.185768
68.5	0.2	0.194861
69.5	0.2	0.197174
70.5	0.15	0.196618
71.5	0.1	0.178595
72.5	0.1	0.178057
73.5	0.1	0.178308
74.5	0.1	0.168255
75.5	0.1	0.161933
76.5	0.2	0.173166
77.5	0.2	0.157764
78.5	0.4	0.158407
79.5	0.4	0.163077
80.5	0.4	0.178016
81.5	0.35	0.190582
82.5	0.4	0.177273
83.5	0.4	0.198983
84.5	0.4	0.202579
85.5	0.4	0.181619
86.5	0.4	0.188808
87.5	0.4	0.195814
88.5	0.4	0.181949
89.5	0.4	0.181607
90.5	0.4	0.192334
91.5	0.4	0.199013
92.5	0.4	0.202042
93.5	0.4	0.201791
94.5	0.4	0.201404
95.5	0.4	0.201652
96.5	0.3	0.186736
97.5	0.3	0.187932
98.5	0.05	0.18013
99.5	0.05	0.183382
100.5	0.05	0.172338
101.5	0.05	0.166886
102.5	0	0.176723
103.5	0	0.160552
104.5	0	0.170957
105.5	0	0.18484
106.5	0	0.191735
107.5	0	0.198774
108.5	0	0.204167
109.5	0	0.213476
110.5	0	0.198847
111.5	0.05	0.204998
112.5	0.1	0.202988
113.5	0.1	0.203479
114.5	0.1	0.222192
115.5	0.1	0.221525
116.5	0.1	0.21959
117.5	0.1	0.214224
118.5	0.1	0.222618
119.5	0.1	0.221144
120.5	0.1	0.22303
121.5	0.1	0.212161
122.5	0.1	0.196867
123.5	0.1	0.198952
124.5	0.1	0.192056
125.5	0.15	0.186215
126.5	0.15	0.177512
127.5	0.15	0.164748
128.5	0.15	0.159937
129.5	0.15	0.145293
130.5	0.15	0.1482
131.5	0.1	0.138365
132.5	0.05	0.138474
133.5	0.05	0.131697
134.5	0.05	0.11567
135.5	0.05	0.118167
136.5	0.1	0.131358
137.5	0.1	0.134176
138.5	0.15	0.128556
139.5	0.15	0.123099
140.5	0.15	0.118667
141.5	0.15	0.131726
142.5	0.15	0.130263
143.5	0.15	0.13649
144.5	0.15	0.135361
145.5	0.1	0.135475
146.5	0.1	0.130463
147.5	0.1	0.130563
148.5	0.1	0.149075
149.5	0.1	0.16698
150.5	0.1	0.182634
151.5	0.15	0.179031
152.5	0.15	0.176504
153.5	0.15	0.176458
154.5	0.15	0.172196
155.5	0.15	0.172334
156.5	0.15	0.156327
157.5	0.15	0.153322
158.5	0.1	0.157217
159.5	0.1	0.155917
160.5	0.15	0.160974
161.5	0.15	0.144767
162.5	0.15	0.145705
163.5	0.15	0.148676
164.5	0.15	0.150492
165.5	0.15	0.150415
166.5	0.15	0.158833
167.5	0.15	0.162094
168.5	0.2	0.14595
169.5	0.2	0.141937
170.5	0.2	0.132382
171.5	0.15	0.132483
172.5	0.15	0.140484
173.5	0.15	0.139959
174.5	0.15	0.164035
175.5	0.15	0.160802
176.5	0.1	0.157333
177.5	0.2	0.16868
178.5	0.2	0.162416
179.5	0.2	0.162465
180.5	0.15	0.156892
181.5	0.15	0.163156
182.5	0.15	0.170378
183.5	0.15	0.155023
184.5	0.15	0.148172
185.5	0.15	0.147026
186.5	0.15	0.143173
187.5	0.15	0.140595
188.5	0.1	0.151058
189.5	0.1	0.136665
190.5	0.1	0.129847
191.5	0.1	0.139964
192.5	0.1	0.13285
193.5	0.1	0.138786
194.5	0.1	0.115298
195.5	0.1	0.118531
196.5	0.1	0.129646
197.5	0	0.122
198.5	0	0.126241
199.5	0	0.127075
200.5	0	0.139001
201.5	0	0.148944
202.5	0	0.148686
203.5	0	0.154843
204.5	0	0.154354
205.5	0	0.149633
206.5	0	0.146156
207.5	0	0.150057
208.5	0	0.136404
209.5	0	0.150413
210.5	0	0.1488
211.5	0.05	0.138234
212.5	0.05	0.155937
213.5	0.05	0.155353
214.5	0.1	0.174611
215.5	0.1	0.172485
216.5	0.1	0.162335
217.5	0.1	0.167495
218.5	0.1	0.163477
219.5	0.1	0.162034
220.5	0.1	0.156863
221.5	0.1	0.152552
222.5	0.1	0.146264
223.5	0.1	0.146788
224.5	0.1	0.153565
225.5	0.1	0.150829
226.5	0.1	0.164062
227.5	0.1	0.158281
228.5	0.1	0.157742
229.5	0.1	0.142549
230.5	0.1	0.145046
231.5	0.05	0.147937
232.5	0.05	0.128494
233.5	0.05	0.123005
234.5	0	0.104651
235.5	0	0.106452
236.5	0.05	0.125014
237.5	0.05	0.127499
238.5	0.05	0.133706
239.5	0.05	0.13453
240.5	0.05	0.126535
241.5	0.05	0.115703
242.5	0.05	0.11624
243.5	0.05	0.108823
244.5	0.1	0.109753
245.5	0.1	0.115457
246.5	0.1	0.102498
247.5	0.1	0.103085
248.5	0.1	0.1103
249.5	0.1	0.113053
250.5	0.1	0.112569
251.5	0.1	0.11445
252.5	0.1	0.125691
253.5	0.1	0.128859
254.5	0.1	0.127861
255.5	0.1	0.127379
256.5	0.05	0.107786
257.5	0.05	0.098242
258.5	0.1	0.0985967
259.5	0.1	0.0999244
260.5	0.1	0.0993182
261.5	0.1	0.101492
262.5	0.15	0.100835
263.5	0.15	0.108007
264.5	0.1	0.115558
265.5	0.1	0.109937
266.5	0.1	0.111706
267.5	0.1	0.111208
268.5	0.1	0.123708
269.5	0.1	0.129119
270.5	0.1	0.127398
271.5	0.1	0.12314
272.5	0.15	0.118401
273.5	0.15	0.115561
274.5	0.15	0.115873
275.5	0.15	0.132177
276.5	0.15	0.132537
277.5	0.15	0.137873
278.5	0.1	0.130591
279.5	0.1	0.130544
280.5	0.1	0.132192
281.5	0.1	0.129673
282.5	0.05	0.131213
283.5	0.05	0.124989
284.5	0.05	0.11563
285.5	0.05	0.116982
286.5	0.05	0.112893
287.5	0.1	0.126742
288.5	0.1	0.12316
289.5	0.1	0.11511
290.5	0.1	0.122918
291.5	0.1	0.121205
292.5	0.05	0.114432
293.5	0.05	0.114185
294.5	0.05	0.113967
295.5	0.05	0.0965172
296.5	0.05	0.0964066
297.5	0.05	0.0900265
298.5	0.05	0.091244
299.5	0.05	0.115913
300.5	0.05	0.115025
301.5	0.05	0.115679
302.5	0.05	0.120448
303.5	0.05	0.120577
304.5	0.05	0.114641
305.5	0.05	0.116127
306.5	0.05	0.12193
307.5	0	0.115706
308.5	0	0.103952
309.5	0	0.111582
310.5	0	0.111914
311.5	0	0.113943
312.5	0.1	0.121374
313.5	0.1	0.128209
314.5	0.1	0.127948
315.5	0.1	0.127218
316.5	0.1	0.127035
317.5	0.1	0.133638
318.5	0.1	0.139037
319.5	0.15	0.131011
320.5	0.15	0.13096
321.5	0.15	0.13629
322.5	0.15	0.134456
323.5	0.15	0.144371
324.5	0.15	0.14456
325.5	0.15	0.142972
326.5	0.15	0.137979
327.5	0.15	0.130258
328.5	0.15	0.133433
329.5	0.15	0.133244
330.5	0.15	0.124389
331.5	0.15	0.125672
332.5	0.05	0.120224
333.5	0.05	0.112942
334.5	0.05	0.123841
335.5	0.05	0.13256
336.5	0.05	0.133122
337.5	0.05	0.127493
338.5	0.05	0.121995
339.5	0	0.10596
340.5	0	0.131797
341.5	0	0.126741
342.5	0	0.121372
343.5	0	0.113832
344.5	0	0.113664
345.5	0	0.113632
346.5	0	0.113632
347.5	0	0.12037
348.5	0	0.112847
349.5	0	0.106354
350.5	0	0.113725
351.5	0	0.112261
352.5	0	0.117493
353.5	0	0.120083
354.5	0	0.113329
355.5	0.05	0.105203
356.5	0.05	0.110567
357.5	0.05	0.128276
358.5	0.1	0.14797
359.5	0.1	0.153163
360.5	0.1	0.128264
361.5	0.1	0.126994
362.5	0.1	0.135671
363.5	0.1	0.159455
364.5	0.1	0.159447
365.5	0.1	0.163237
366.5	0.1	0.16237
367.5	0.1	0.154994
368.5	0.15	0.176464
369.5	0.15	0.176978
370.5	0.15	0.17655
371.5	0.15	0.181636
372.5	0.15	0.183071
373.5	0.15	0.182932
374.5	0.15	0.178402
375.5	0.1	0.177816
376.5	0.1	0.172684
377.5	0.1	0.153511
378.5	0.05	0.132349
379.5	0.05	0.128811
380.5	0.05	0.129343
381.5	0.05	0.137179
382.5	0.05	0.13315
383.5	0.1	0.125525
384.5	0.1	0.126384
385.5	0.1	0.126612
386.5	0.1	0.130954
387.5	0.1	0.139342
388.5	0.05	0.126967
389.5	0.05	0.132214
390.5	0.05	0.13222
391.5	0.1	0.129816
392.5	0.1	0.123917
393.5	0.1	0.122175
394.5	0.1	0.122111
395.5	0.1	0.126253
396.5	0.1	0.126277
397.5	0.1	0.132666
398.5	0.1	0.133202
399.5	0.1	0.131313
400.5	0.1	0.129904
401.5	0.1	0.129224
402.5	0.1	0.124626
403.5	0.05	0.107402
404.5	0.05	0.105702
405.5	0.05	0.107922
406.5	0.05	0.107754
407.5	0.05	0.0998951
408.5	0.05	0.0944128
409.5	0.05	0.111667
410.5	0.05	0.106521
411.5	0	0.103605
412.5	0	0.110758
413.5	0	0.129642
414.5	0	0.132537
415.5	0	0.128382
416.5	0	0.133987
417.5	0	0.133841
418.5	0	0.133867
419.5	0	0.139515
420.5	0	0.145755
421.5	0	0.146404
422.5	0	0.150284
423.5	0	0.147934
424.5	0	0.148482
425.5	0	0.142534
426.5	0	0.142701
427.5	0	0.161868
428.5	0	0.167253
429.5	0	0.144253
430.5	0	0.150441
431.5	0	0.180704
432.5	0	0.171725
433.5	0	0.153869
434.5	0	0.151207
435.5	0	0.153671
436.5	0	0.149904
437.5	0	0.144613
438.5	0	0.144572
439.5	0	0.144272
440.5	0	0.139324
441.5	0	0.150661
442.5	0	0.154292
443.5	0	0.155925
444.5	0	0.157456
445.5	0	0.157657
446.5	0	0.158724
447.5	0	0.139396
448.5	0	0.131626
449.5	0	0.144456
450.5	0	0.13781
451.5	0	0.109106
452.5	0.2	0.12816
453.5	0.2	0.128842
454.5	0.2	0.131227
455.5	0.2	0.132933
456.5	0.2	0.132107
457.5	0.2	0.133183
458.5	0.2	0.133301
459.5	0.2	0.135084
460.5	0.2	0.141251
461.5	0.3	0.126997
462.5	0.3	0.119373
463.5	0.3	0.123437
464.5	0.3	0.126682
465.5	0.3	0.12935
466.5	0.3	0.126481
467.5	0.3	0.137658
468.5	0.3	0.145526
469.5	0.3	0.150789
470.5	0.3	0.157861
471.5	0.3	0.157675
472.5	0.1	0.140448
473.5	0.1	0.147095
474.5	0.1	0.151338
475.5	0.1	0.152785
476.5	0.1	0.151664
477.5	0.1	0.165817
478.5	0.15	0.166491
479.5	0.15	0.162732
480.5	0.15	0.155006
481.5	0.05	0.157273
482.5	0.05	0.157085
483.5	0.05	0.153845
484.5	0.05	0.149196
485.5	0.05	0.146583
486.5	0.05	0.148825
487.5	0.1	0.138393
488.5	0.1	0.135441
489.5	0.1	0.128945
490.5	0.1	0.129014
491.5	0.1	0.130752
492.5	0.1	0.12886
493.5	0.1	0.120335
494.5	0.1	0.115576
495.5	0.1	0.124642
496.5	0.1	0.125822
497.5	0.1	0.113683
498.5	0.05	0.11321
499.5	0.05	0.108828
500.5	0.05	0.115011
501.5	0.05	0.113725
502.5	0.05	0.121181
503.5	0.05	0.124689
504.5	0.05	0.1308
505.5	0.05	0.133413
506.5	0.05	0.132973
507.5	0	0.151557
508.5	0	0.146258
509.5	0	0.134555
510.5	0	0.133212
511.5	0	0.130577
512.5	0	0.136411
513.5	0	0.140061
514.5	0	0.138117
515.5	0	0.12736
516.5	0	0.127145
517.5	0	0.138751
518.5	0	0.164541
519.5	0	0.170898
520.5	0	0.166274
521.5	0.05	0.165294
522.5	0.05	0.165517
523.5	0.05	0.160625
524.5	0.05	0.154148
525.5	0.05	0.151479
526.5	0.05	0.151992
527.5	0.05	0.132707
528.5	0.05	0.131731
529.5	0.05	0.149009
530.5	0.05	0.143211
531.5	0.05	0.144294
532.5	0.05	0.140122
533.5	0.25	0.14338
534.5	0.25	0.145324
535.5	0.25	0.141343
536.5	0.25	0.146043
537.5	0.25	0.130885
538.5	0.3	0.104173
539.5	0.3	0.100552
540.5	0.3	0.105176
541.5	0.25	0.108122
542.5	0.25	0.101171
543.5	0.25	0.107754
544.5	0.25	0.110219
545.5	0.25	0.113518
546.5	0.25	0.112514
547.5	0.25	0.131799
548.5	0.25	0.140929
549.5	0.8	0.131791
550.5	0.8	0.137497
551.5	0.8	0.135937
552.5	0.8	0.140092
553.5	0.6	0.133082
554.5	0.6	0.147763
555.5	0.6	0.151113
556.5	0.6	0.145448
557.5	0.6	0.161032
558.5	0.55	0.163559
559.5	0.55	0.174299
560.5	0.55	0.168115
561.5	0.55	0.174976
562.5	0.55	0.175735
563.5	0.6	0.168745
564.5	0.6	0.167404
565.5	0.6	0.170894
566.5	0.65	0.171899
567.5	0.65	0.152864
568.5	0.65	0.147704
569.5	0.1	0.153784
570.5	0.1	0.148016
571.5	0.1	0.146751
572.5	0.1	0.163657
573.5	0.1	0.163776
574.5	0.1	0.150694
575.5	0.1	0.150193
576.5	0.15	0.16901
577.5	0.15	0.159143
578.5	0.15	0.171171
579.5	0.15	0.158507
580.5	0.15	0.157982
581.5	0.15	0.151091
582.5	0.15	0.151409
583.5	0.1	0.151818
584.5	0.1	0.159774
585.5	0.1	0.152587
586.5	0.05	0.15706
587.5	0.05	0.170362
588.5	0.05	0.16788
589.5	0.05	0.153261
590.5	0.05	0.160595
591.5	0.05	0.169623
592.5	0.05	0.147403
593.5	0.05	0.151846
594.5	0.05	0.148792
595.5	0.05	0.145561
596.5	0	0.126431
597.5	0	0.136406
598.5	0	0.122343
599.5	0	0.120793
600.5	0	0.124261
601.5	0	0.137173
602.5	0	0.135608
603.5	0	0.136989
604.5	0	0.128276
605.5	0	0.127768
606.5	0	0.122614
607.5	0	0.109449
608.5	0	0.108486
609.5	0	0.11753
610.5	0	0.140336
611.5	0	0.135489
612.5	0	0.134457
613.5	0	0.1301
614.5	0	0.12987
615.5	0	0.132671
616.5	0	0.133775
617.5	0	0.119945
618.5	0	0.12403
619.5	0	0.125248
620.5	0	0.122066
621.5	0	0.100904
622.5	0	0.104288
623.5	0	0.105552
624.5	0	0.105734
625.5	0	0.108564
626.5	0	0.105849
627.5	0.05	0.107023
628.5	0.05	0.108343
629.5	0.05	0.103711
630.5	0.05	0.072933
631.5	0.05	0.0753238
632.5	0.4	0.0835743
633.5	0.4	0.0897053
634.5	0.4	0.109048
635.5	0.4	0.110932
636.5	0.4	0.111234
637.5	0.4	0.108783
638.5	0.4	0.104189
639.5	0.4	0.103522
640.5	0.4	0.119211
641.5	0.4	0.119963
642.5	0.4	0.116592
643.5	0.45	0.119536
644.5	0.5	0.131629
645.5	0.5	0.133834
646.5	0.5	0.13493
647.5	0.45	0.134362
648.5	0.45	0.152077
649.5	0.45	0.150823
650.5	0.45	0.150072
651.5	0.45	0.14567
652.5	0.1	0.13828
653.5	0.1	0.132247
654.5	0.1	0.127055
655.5	0.1	0.125171
656.5	0.1	0.137162
657.5	0.1	0.155365
658.5	0.1	0.158668
659.5	0.1	0.171791
660.5	0.1	0.179779
661.5	0.1	0.184022
662.5	0.1	0.186455
663.5	0.05	0.181108
664.5	0.2	0.177825
665.5	0.2	0.17212
666.5	0.25	0.177286
667.5	0.25	0.178404
668.5	0.3	0.165617
669.5	0.3	0.165517
670.5	0.3	0.166651
671.5	0.3	0.164481
672.5	0.3	0.16298
673.5	0.3	0.167011
674.5	0.3	0.155844
675.5	0.3	0.153161
676.5	0.3	0.144302
677.5	0.35	0.139959
678.5	0.35	0.138808
679.5	0.4	0.156242
680.5	0.4	0.133265
681.5	0.45	0.142124
682.5	0.45	0.141824
683.5	0.45	0.1455
684.5	0.25	0.143469
685.5	0.35	0.151017
686.5	0.3	0.143933
687.5	0.3	0.140873
688.5	0.25	0.133896
689.5	0.25	0.135083
690.5	0.25	0.133583
691.5	0.25	0.149859
692.5	0.25	0.15132
693.5	0.25	0.153322
694.5	0.3	0.15254
695.5	0.3	0.168193
696.5	0.3	0.170638
697.5	0.25	0.156916

[truncated: 4 more sheets: Figure 4c, Figure 4e, Figure 5b, Figure 5c]
